# Supplementary material for: Integrative phosphoproteome and interactome analysis of the role of Ubash3b in BCR-ABL signaling
Source: Leukemia. 2019 Aug 9;34(1):301–5. doi: 10.1038/s41375-019-0535-4 (PMC6934410; doi:10.1038/s41375-019-0535-4)
Supplement: Supplementary file 5 — Supplementary Tables 1-5 [file 41375_2019_535_MOESM5_ESM.xlsx]

## Sheet: Unique pTyr Ubash3b KD_Ctrl
Cutler et al. (2019). Integrative phosphoproteome and interactome analysis of the role of Ubash3b in BCR-ABL signaling.
Supplementary Table 1: Unique pTyrosine peptides upon Ubash3b Knockdown vs Luciferase Knockdown in Ba/F3 cells harboring p210 BCR-ABL
Gene Symbol	RefSeq Accession	Protein	Peptide Sequence	Modifications	Protein Positions	Fold-change	Fold-change (log2)
Abcf1	XP_006524185.2	ATP-binding cassette sub-family F member 1 isoform X1	IGFFNQQyAEQLHMEETPTEYLQR	[Y8](Phospho)	717	100	6.64386
Abi1	NP_001070658.1	abl interactor 1 isoform 1	VADYCENNyIQATDKR	[Y9](Phospho)	37	100	6.64386
Aldoa	NP_001170778.1	fructose-bisphosphate aldolase A isoform 1 precursor	yTPSGQSGAAASESLFISNHAY	[Y1](Phospho)	397	100	6.64386
Aldoa	NP_001170778.1	fructose-bisphosphate aldolase A isoform 1 precursor	YTPSGQSGAAASESLFISNHAy	[Y22](Phospho)	418	100	6.64386
Ccnt1	NP_033963.1	cyclin-T1	SQyAYAAQNLLSHDSHSSVILK	[Y3](Phospho)	418	100	6.64386
Cltc	XP_006534046.1	clathrin heavy chain 1 isoform X1	IyIDSNNNPER	[Y2](Phospho)	884	100	6.64386
Cpsf3	NP_061283.2	cleavage and polyadenylation specificity factor subunit 3	LyEALTPVH	[Y2](Phospho)	677	100	6.64386
Dars	NP_803228.2	aspartate--tRNA ligase, cytoplasmic isoform 1	IyVISLAEPR	[Y2](Phospho)	143	100	6.64386
Dars	NP_803228.2	aspartate--tRNA ligase, cytoplasmic isoform 1	NNAyLAQSPQLYK	[Y4](Phospho)	245	100	6.64386
Dera	NP_766321.1	deoxyribose-phosphate aldolase	yAAYHDLPMS	[Y1](Phospho)	309	100	6.64386
Fkbp4	NP_034349.1	peptidyl-prolyl cis-trans isomerase FKBP4	TRGEGyARPNDGAMVEVALEGYHK	[Y6](Phospho)	161	100	6.64386
Lcp2	NP_034826.2	lymphocyte cytosolic protein 2	yQCTLTHAAGCL	[Y1](Phospho)	522	100	6.64386
Mcm3	NP_032589.1	DNA replication licensing factor MCM3	TVDLQDAEEAVELVQYAyFK	[Y18](Phospho)	653	100	6.64386
Morc2a	XP_006514934.1	MORC family CW-type zinc finger protein 2A isoform X2	LSCCLyKPR	[Y6](Phospho)	272	100	6.64386
Ncl	NP_035010.3	nucleolin	SVSLyYTGEKGQR	[Y5](Phospho)	464	100	6.64386
Plec	NP_001157012.1	plectin isoform 12alpha	GYYSPySVSGSGSTAGSR	[Y6](Phospho)	4622	100	6.64386
Ppat	NP_742158.1	amidophosphoribosyltransferase	yATTGKCELENCQPFVVETLHGK	[Y1](Phospho)	94	100	6.64386
Rin1	XP_006531772.1	ras and Rab interactor 1 isoform X1	FRVTQPDAFGLFLYKDQGyHR	[Y19](Phospho)	705	100	6.64386
Rnf213	XP_006534693.1	E3 ubiquitin-protein ligase RNF213 isoform X1	HFGFNPEEHKVyVR	[Y12](Phospho)	413	100	6.64386
Samd9l	NP_034286.2	sterile alpha motif domain-containing protein 9-like	IKIPVTSVySAPLR	[Y9](Phospho)	1547	100	6.64386
Sec31a	XP_006535256.1	protein transport protein Sec31A isoform X1	AQGKPVSGQESSQSPyERQPLSK	[Y16](Phospho)	803	100	6.64386
Sept2	XP_011246236.1	septin-2 isoform X2	QQPTQFINPETPGyVGFANLPNQVHR	[Y14](Phospho)	51	100	6.64386
Smc4	XP_006502109.1	structural maintenance of chromosomes protein 4 isoform X1	LLEENVSVFKKEyDAVAEK	[Y13](Phospho)	868	100	6.64386
Syk	NP_035648.2	tyrosine-protein kinase SYK	KPAPPQGSRPESTVSFNPyEPTGGPWGPDR	[Y19](Phospho)	317	100	6.64386
Syk	NP_035648.2	tyrosine-protein kinase SYK	EALPMDTEVYESPyADPEEIRPK	[Y14](Phospho)	346	100	6.64386
Tnip2	NP_620703.1	TNFAIP3-interacting protein 2	AAAALCGLyHEAGQQLQR	[Y9](Phospho)	25	100	6.64386
Tpp2	NP_033444.1	tripeptidyl-peptidase 2 isoform 1	LDSTDIYNELKETYPAYLPLyVAR	[Y21](Phospho)	1069	100	6.64386
Tubb5	NP_035785.1	tubulin beta-5 chain	ISVyYNEATGGK	[Y4](Phospho)	50	100	6.64386
Tubb5	NP_035785.1	tubulin beta-5 chain	ISVYYNEATGGKyVPR	[Y13](Phospho)	59	100	6.64386
Tyro3	NP_062265.2	tyrosine-protein kinase receptor TYRO3 isoform A precursor	KIYsGDYYR	[S4](Phospho)	672	100	6.64386
Zc3h14	NP_083610.2	zinc finger CCCH domain-containing protein 14 isoform a	NGDECVyHHPISPCK	[Y7](Phospho)	615	100	6.64386
Stat5b	NP_035619.3	signal transducer and activator of transcription 5B	yYTPVPCEPATAK	[Y1](Phospho)	682	2602.96	11.3459
Pik3cb	XP_011241132.1	phosphatidylinositol 4,5-bisphosphate 3-kinase catalytic subunit beta isoform isoform X1	TINPSKyQTIR	[Y7](Phospho)	419	185.169	7.5327
Cbl	NP_031645.2	E3 ubiquitin-protein ligase CBL	KASSyQQGGGATANPVATAPSPQLSSEIER	[Y5](Phospho)	845	170.006	7.40944
Pik3ap1	NP_113553.1	phosphoinositide 3-kinase adapter protein 1	HSQHLPEKVEFGVyESGPR	[Y14](Phospho)	694	80.3087	6.32748
Cnbp	NP_038521.1	cellular nucleic acid-binding protein isoform 1	DCDHADEQKCySCGEFGHIQK	[Y11](Phospho)	121	77.7263	6.28033
Aak1	XP_006506254.1	AP2 associated kinase 1 isoform X1	YMLEPDPDKRPDIYQVSyFSFK	[Y18](Phospho)	309	74.98	6.22843
Plcg2	NP_758489.1	1-phosphatidylinositol 4,5-bisphosphate phosphodiesterase gamma-2	RRQEELNNQLFLyDTHQNLR	[Y13](Phospho)	1217	66.8437	6.06272
Nck1	XP_006510903.1	cytoplasmic protein NCK1 isoform X1	NYVTIMQNNPLTSGLEPSPPQCDyIRPSLTGK	[Y24](Phospho)	268	56.4731	5.81949
Ptpn18	NP_035336.2	tyrosine-protein phosphatase non-receptor type 18	GASAGTGPGPRAPTSTDTPIySQVAPR	[Y21](Phospho)	381	48.0035	5.58507
Ncaph	NP_659067.2	condensin complex subunit 2	VNKIEIHyAK	[Y8](Phospho)	625	37.3329	5.22238
Ppp1r12a	XP_006513389.1	protein phosphatase 1 regulatory subunit 12A isoform X1	LAyVTPTIPR	[Y3](Phospho)	496	32.9106	5.04048
Lrrk1	XP_006540901.1	leucine-rich repeat serine/threonine-protein kinase 1 isoform X1	QSFHEGALGVEGTPGyQAPEIRPR	[Y16](Phospho)	1431	28.5491	4.83537
Nit1	NP_036179.1	nitrilase homolog 1 isoform 1	IyNCHVLLNSK	[Y2](Phospho)	139	27.5976	4.78647
Hnrnpa2b1	XP_006506436.2	heterogeneous nuclear ribonucleoproteins A2/B1 isoform X1	GGGGNFGPGPGSNFRGGSDGyGSGR	[Y21](Phospho)	234	24.5837	4.61963
Cab39	XP_011246209.1	calcium-binding protein 39 isoform X1	FQNDRTEDEQFNDEKTyLVK	[Y17](Phospho)	325	24.4031	4.60899
Abi1	NP_001070658.1	abl interactor 1 isoform 1	NTPyKTLEPVKPPTVPNDYMTSPAR	[Y4](Phospho)	198	23.7428	4.56942
Lpp	NP_001139424.1	lipoma-preferred partner homolog isoform 1	SAQPSPHYMAGPSSGQIyGPGPR	[Y18](Phospho)	245	22.1319	4.46805
Iqgap2	NP_081987.1	ras GTPase-activating-like protein IQGAP2	ARDDyKALVGSENPPLTVIR	[Y5](Phospho)	770	19.8271	4.3094
Inppl1	XP_011239984.1	phosphatidylinositol 3,4,5-trisphosphate 5-phosphatase 2 isoform X1	TLSEVDyAPGPGR	[Y7](Phospho)	1136	17.6658	4.14289
p210	3011		LGGGQYGEVyEGVWK	[Y10](Phospho)	1158	16.1381	4.0124
Chd1l	NP_080815.1	chromodomain-helicase-DNA-binding protein 1-like	KTEVVVyHGMSALQK	[Y7](Phospho)	273	15.272	3.93282
Tnfaip3	NP_001159874.1	tumor necrosis factor alpha-induced protein 3 isoform 2	GFCTLCFIEyR	[Y10](Phospho)	653	12.2288	3.61222
Ybx1	XP_006502996.1	nuclease-sensitive element-binding protein 1 isoform X1	RPQySNPPVQGEVMEGADNQGAGEQGRPVR	[Y4](Phospho)	206	11.7614	3.55599
Nans	NP_444409.1	sialic acid synthase	VGSGDTNNFPyLEK	[Y11](Phospho)	142	11.5918	3.53503
Inppl1	XP_011239984.1	phosphatidylinositol 3,4,5-trisphosphate 5-phosphatase 2 isoform X1	SALLPNPLELQPPRGPSDyGRPLSFPPPR	[Y19](Phospho)	1161	11.5149	3.52543
Wars	NP_001157786.1	tryptophan--tRNA ligase, cytoplasmic isoform 2	DRTDIQCLIPCAIDQDPyFR	[Y18](Phospho)	320	11.3304	3.50213
Flna	XP_006527974.1	filamin-A isoform X2	SPFEVyVDKSQGDASKVTAQGPGLEPSGNIANK	[Y6](Phospho)	373	11.1389	3.47753
Adrbk1	NP_001277747.1	beta-adrenergic receptor kinase 1 isoform 1	RPHASVGTHGyMAPEVLQK	[Y11](Phospho)	356	10.2493	3.35745
Msn	NP_034963.2	moesin	EGILNDDIyCPPETAVLLASYAVQSK	[Y9](Phospho)	116	10.1302	3.34059
Nfx1	NP_076228.2	transcriptional repressor NF-X1 isoform 1	yCPCGQTPLSQLLEHGSNAR	[Y1](Phospho)	587	9.86223	3.30191
Prpf8	NP_619600.2	pre-mRNA-processing-splicing factor 8	VyLGALK	[Y2](Phospho)	88	9.82906	3.29705
Irs2	NP_001074681.1	insulin receptor substrate 2	DGSGGELYGyMSMDRPLSHCGRPYRR	[Y10](Phospho)	538	9.82058	3.29581
Hsp90b1	NP_035761.1	endoplasmin precursor	AQAyQTGKDISTNYYASQKK	[Y4](Phospho)	667	9.64918	3.27041
Mapk11	NP_035291.4	mitogen-activated protein kinase 11	QADEEMTGyVATR	[Y9](Phospho)	182	9.54274	3.2544
Ppa1	NP_080714.2	inorganic pyrophosphatase	yKVPDGKPENEFAFNAEFK	[Y1](Phospho)	193	9.30159	3.21748
Nfya	NP_001104302.1	nuclear transcription factor Y subunit alpha isoform a	IPLPGAEMLEEEPLyVNAK	[Y15](Phospho)	266	8.94564	3.16118
Rpl18a	NP_084027.1	60S ribosomal protein L18a	ASGTLREyKVVGR	[Y8](Phospho)	10	8.93405	3.15931
Lhpp	NP_083885.1	phospholysine phosphohistidine inorganic pyrophosphate phosphatase	ALEyACGIKAEVVGKPSPEFFK	[Y4](Phospho)	178	8.81218	3.1395
Cblb	XP_006522010.1	E3 ubiquitin-protein ligase CBL-B isoform X2	ASQDyDQLPSSSDGSQAPARPPKPRPR	[Y5](Phospho)	889	8.70899	3.12251
Smg6	NP_001002764.1	telomerase-binding protein EST1A	yALISAQR	[Y1](Phospho)	719	8.70257	3.12144
Mrps27	XP_006517665.1	28S ribosomal protein S27, mitochondrial isoform X1	FVDNIASREDLDSAEyYLYKFR	[Y16](Phospho)	90	8.69874	3.12081
Arap1	XP_006508250.1	arf-GAP with Rho-GAP domain, ANK repeat and PH domain-containing protein 1 isoform X1	yFDSNKDAYSKR	[Y1](Phospho)	361	8.47942	3.08397
Hdac2	NP_032255.2	histone deacetylase 2	yYAVNFPMRDGIDDESYGQIFKPIISK	[Y1](Phospho)	222	8.4216	3.0741
Myo1c	XP_006532492.1	unconventional myosin-Ic isoform X1	yLGLMENLR	[Y1](Phospho)	648	7.95262	2.99143
Gmds	NP_666153.1	GDP-mannose 4,6 dehydratase	LHyGDLTDSTCLVK	[Y3](Phospho)	84	7.76554	2.95709
Gphn	XP_006515964.1	gephyrin isoform X3	VLAQDVyAKDNLPPFPASVK	[Y7](Phospho)	463	7.6665	2.93857
Mapk14	NP_036081.1	mitogen-activated protein kinase 14 isoform 1	HTDDEMTGyVATR	[Y9](Phospho)	182	7.64123	2.9338
Hnrnpl	XP_006539619.1	heterogeneous nuclear ribonucleoprotein L isoform X2	YGPQyGHPPPPPPPPDYGPHADSPVLMVYGLDQSK	[Y5](Phospho)	397	7.64115	2.93379
Prrc2c	XP_006496829.1	protein PRRC2C isoform X1	yATLSLFNTYK	[Y1](Phospho)	17	7.43883	2.89507
Eps15	XP_006502801.2	epidermal growth factor receptor substrate 15 isoform X1	TDKDMDGyVSGLEVR	[Y8](Phospho)	278	7.22576	2.85315
Stap1	NP_064376.1	signal-transducing adaptor protein 1 isoform 1	STIyVGKLDIIDLVCLTGQHSTEK	[Y4](Phospho)	65	7.09573	2.82695
Dcaf8	XP_006497128.1	DDB1- and CUL4-associated factor 8 isoform X1	KVGLYTIyVNPANTHQFAVGGRDQYVR	[Y8](Phospho)	332	7.02336	2.81216
Crk	NP_598417.2	adapter molecule crk isoform 2	VPNAyDKTALALEVGELVK	[Y5](Phospho)	251	6.74001	2.75275
Crkl	NP_031790.2	crk-like protein isoform 1	RVPCAyDKTALALEVGDIVK	[Y6](Phospho)	251	6.36471	2.67009
Cbl	NP_031645.2	E3 ubiquitin-protein ligase CBL	IKPSSSANAIySLAARPLPMPK	[Y11](Phospho)	672	6.18141	2.62794
Cd2ap	NP_033977.3	CD2-associated protein	SPGAVyPKRPEKPVPPPPPAAK	[Y6](Phospho)	409	6.08553	2.60538
Plcg2	NP_758489.1	1-phosphatidylinositol 4,5-bisphosphate phosphodiesterase gamma-2	DINSLyDVSRMYVDPSEINPSMPQR	[Y6](Phospho)	753	5.92634	2.56714
Sfpq	NP_076092.1	splicing factor, proline- and glutamine-rich	GMGPGTPAGyGR	[Y10](Phospho)	683	5.77023	2.52863
Xpnpep1	NP_573479.3	xaa-Pro aminopeptidase 1	TMHFGTPTAYEKECFTyVLK	[Y17](Phospho)	489	5.60665	2.48714
Supt16	NP_291096.2	FACT complex subunit SPT16	NISMSVEGDyTYLR	[Y10](Phospho)	565	5.57463	2.47888
Optn	NP_862896.1	optineurin	KNSATPSELNEKQELVySNK	[Y17](Phospho)	359	5.49333	2.45768
Sec14l2	NP_653103.1	SEC14-like protein 2	GSSHQVEyEILFPGCVLR	[Y8](Phospho)	294	5.48673	2.45595
Myd88	NP_034981.1	myeloid differentiation primary response protein MyD88	FITICDyTNPCTK	[Y7](Phospho)	276	5.4399	2.44358
Vac14	NP_666328.2	protein VAC14 homolog	ALNDKLyEK	[Y7](Phospho)	23	5.34299	2.41765
Tagln2	NP_848713.1	transgelin-2	GASQAGMTGyGMPR	[Y10](Phospho)	192	5.32667	2.41324
Golph3l	NP_666245.2	Golgi phosphoprotein 3-like isoform 1	GRIyLEPPTMR	[Y4](Phospho)	148	5.2868	2.40239
Pik3ap1	NP_113553.1	phosphoinositide 3-kinase adapter protein 1	LGNFyVSSESIR	[Y5](Phospho)	570	5.28395	2.40162
Aurkb	NP_035626.1	aurora kinase B	FGNVyLAR	[Y5](Phospho)	97	5.25023	2.39238
Rab35	NP_937806.1	ras-related protein Rab-35	KVVETEDAyKFAGQMGIQLFETSAK	[Y9](Phospho)	136	5.22568	2.38562
Ibtk	NP_001074751.1	inhibitor of Bruton tyrosine kinase	KADILPNLHHSSSDVSCVPDTNSVyER	[Y25](Phospho)	499	5.21847	2.38363
Synj1	XP_011244377.1	synaptojanin-1 isoform X1	VTFAPTYKyDLFSEDYDTSEK	[Y9](Phospho)	933	5.20098	2.37878
Cd2ap	NP_033977.3	CD2-associated protein	ISTyGLPAGGIQPHPQTK	[Y4](Phospho)	88	5.13478	2.3603
Peak1	XP_006511231.1	pseudopodium-enriched atypical kinase 1 isoform X1	STSSPyHASNLLQR	[Y6](Phospho)	879	5.06153	2.33957
Ppip5k2	XP_006529552.1	inositol hexakisphosphate and diphosphoinositol-pentakisphosphate kinase 2 isoform X1	AEKLEIAKGyCTPLVR	[Y10](Phospho)	784	5.05594	2.33798
p210	3011		LGGGQyGEVYEGVWK	[Y6](Phospho)	1154	4.74758	2.24719
Ccdc88a	XP_006514513.1	girdin isoform X1	TLFKEINVyKESCVR	[Y9](Phospho)	876	4.7179	2.23814
Dok1	NP_034200.4	docking protein 1 isoform 1	GFSSDTALySQVQK	[Y9](Phospho)	450	4.71595	2.23755
Uqcrc2	NP_080175.1	cytochrome b-c1 complex subunit 2, mitochondrial precursor	MGKITSEELHyFVQNHFTSAR	[Y11](Phospho)	207	4.59707	2.20071
Eps15l1	XP_006509607.1	epidermal growth factor receptor substrate 15-like 1 isoform X1	GFLDKQGFyVALR	[Y9](Phospho)	74	4.56214	2.18971
Rbm3	NP_001159882.1	RNA-binding protein 3 isoform 2	YDSRPGGYGYGyGR	[Y12](Phospho)	126	4.54159	2.1832
Abi1	NP_001070658.1	abl interactor 1 isoform 1	TLEPVKPPTVPNDyMTSPAR	[Y14](Phospho)	213	4.53584	2.18137
Pi4k2b	NP_080227.2	phosphatidylinositol 4-kinase type 2-beta isoform 1	SEEPyGQLNPK	[Y5](Phospho)	143	4.47956	2.16336
G6pdx	NP_032088.1	glucose-6-phosphate 1-dehydrogenase X	IDHyLGKEMVQNLMVLR	[Y4](Phospho)	202	4.46079	2.1573
Ambra1	NP_766257.3	activating molecule in BECN1-regulated autophagy protein 1 isoform 1	RFLLPEyLPYAGIFHER	[Y7](Phospho)	815	4.44769	2.15306
Tuba1a	NP_035783.1	tubulin alpha-1A chain	GHyTIGKEIIDLVLDR	[Y3](Phospho)	108	4.42774	2.14657
Cnbp	NP_038521.1	cellular nucleic acid-binding protein isoform 1	GFQFVSSSLPDICyR	[Y14](Phospho)	55	4.42182	2.14464
Dok1	NP_034200.4	docking protein 1 isoform 1	LTDSKEDPIyDEPEGLAPAPPR	[Y10](Phospho)	361	4.37643	2.12975
Iqgap2	NP_081987.1	ras GTPase-activating-like protein IQGAP2	KIyDVEQTR	[Y3](Phospho)	93	4.33797	2.11702
Snx4	NP_542124.1	sorting nexin-4	VADRLyGVYK	[Y6](Phospho)	249	4.28579	2.09956
Pacs1	XP_011246899.1	phosphofurin acidic cluster sorting protein 1 isoform X1	DVSVPVAEIKIySLSSQPIDHEGIK	[Y12](Phospho)	249	4.26102	2.0912
Ppp1cb	NP_766295.2	serine/threonine-protein phosphatase PP1-beta catalytic subunit	YQyGGLNSGRPVTPPR	[Y3](Phospho)	306	4.19743	2.0695
Mapkapk3	XP_006511679.1	MAP kinase-activated protein kinase 3 isoform X1	LLyDSPK	[Y3](Phospho)	78	4.18509	2.06526
Plcg1	NP_067255.2	1-phosphatidylinositol 4,5-bisphosphate phosphodiesterase gamma-1	NPGFyVEANPMPTFK	[Y5](Phospho)	783	4.16829	2.05946
Tbc1d15	XP_006514020.1	TBC1 domain family member 15 isoform X1	IIYEQEGVyIHSSCGK	[Y9](Phospho)	19	4.06823	2.0244
Vrk1	XP_006515871.1	serine/threonine-protein kinase VRK1 isoform X2	yRDNVAALMEK	[Y1](Phospho)	297	4.03519	2.01264
Tbl3	NP_663371.2	transducin beta-like protein 3	AQLDQTGHyLFCVCGTK	[Y9](Phospho)	38	4.03043	2.01093
Vars	NP_035820.3	valine--tRNA ligase	ITPAHDQNDyEVGQR	[Y10](Phospho)	600	3.9072	1.96614
Vdac1	NP_035824.1	voltage-dependent anion-selective channel protein 1	TDEFQLHTNVNDGTEFGGSIyQKVNK	[Y21](Phospho)	195	3.90058	1.96369
Hsp90aa1	NP_034610.1	heat shock protein HSP 90-alpha	IKEKyIDQEELNK	[Y5](Phospho)	285	3.88981	1.9597
Hsp90ab1	NP_032328.2	heat shock protein HSP 90-beta	IKEKyIDQEELNK	[Y5](Phospho)	276	3.88981	1.9597
Txnl1	NP_058072.2	thioredoxin-like protein 1	IKQHLENDPGSNEDADIPKGyMDLMPFINK	[Y21](Phospho)	123	3.88012	1.9561
Arpp19	NP_001136127.1	cAMP-regulated phosphoprotein 19 isoform 2	ARyPHLGQKPGGSDFLR	[Y3](Phospho)	69	3.84961	1.94471
Rbm3	NP_001159882.1	RNA-binding protein 3 isoform 2	YDSRPGGyGYGYGR	[Y8](Phospho)	122	3.84702	1.94374
Alad	XP_006537702.1	delta-aminolevulinic acid dehydratase isoform X1	MHHQSVLHSGyFHPLLR	[Y11](Phospho)	11	3.80679	1.92858
Tpi1	NP_033441.2	triosephosphate isomerase	IIyGGSVTGATCK	[Y3](Phospho)	259	3.80667	1.92853
Dok2	XP_011243245.1	docking protein 2 isoform X1	SGSPCMEENELySSSTTGLCK	[Y12](Phospho)	164	3.78941	1.92197
Iqgap2	NP_081987.1	ras GTPase-activating-like protein IQGAP2	VQLNIQDLLQMQyEGVAVMKMFDKVK	[Y13](Phospho)	1545	3.78153	1.91897
Stat5a	XP_006532785.1	signal transducer and activator of transcription 5A isoform X1	yYTPVLAK	[Y1](Phospho)	682	3.75411	1.90847
Sptbn1	XP_006514664.1	spectrin beta chain, non-erythrocytic 1 isoform X2	SAASGIPyHSEVPVSLK	[Y8](Phospho)	2235	3.74223	1.9039
Myh9	NP_071855.2	myosin-9	KRHEMPPHIyAITDTAYR	[Y10](Phospho)	151	3.7265	1.89782
Cog7	XP_006507762.2	conserved oligomeric Golgi complex subunit 7 isoform X1	VVELVDAVyGPYKPFQLK	[Y9](Phospho)	352	3.72333	1.89659
Atp13a1	XP_006509627.1	manganese-transporting ATPase 13A1 isoform X1	IKYSyDALEKK	[Y5](Phospho)	178	3.66868	1.87526
Rbm3	NP_001159882.1	RNA-binding protein 3 isoform 2	YDSRPGGYGyGYGR	[Y10](Phospho)	124	3.6512	1.86837
Hnrnpa1	NP_001034218.1	heterogeneous nuclear ribonucleoprotein A1 isoform b	SSGPyGGGGQYFAKPR	[Y5](Phospho)	342	3.61528	1.85411
Tnk2	XP_006522399.1	activated CDC42 kinase 1 isoform X5	LSHFEyVKNEDLEK	[Y6](Phospho)	72	3.57913	1.83961
Hnrnpa1	NP_001034218.1	heterogeneous nuclear ribonucleoprotein A1 isoform b	SSGPYGGGGQyFAKPR	[Y11](Phospho)	348	3.54186	1.82451
Fermt3	XP_006526656.1	fermitin family homolog 3 isoform X1	AGGSNGGSGNKPQGPEAPAEGLNPyGLVAPR	[Y25](Phospho)	502	3.53274	1.82079
Synj1	XP_011244377.1	synaptojanin-1 isoform X1	IyAGTGALEGK	[Y2](Phospho)	584	3.42833	1.7775
Cnbp	NP_038521.1	cellular nucleic acid-binding protein isoform 1	TSEVNCyRCGESGHLAR	[Y7](Phospho)	160	3.4116	1.77045
Apip	NP_062709.3	methylthioribulose-1-phosphate dehydratase	HGNEIyIAPSGVQK	[Y6](Phospho)	56	3.3864	1.75975
Shq1	NP_853621.2	protein SHQ1 homolog	NQEQGDSAALVSFSEEEKyQLR	[Y19](Phospho)	253	3.36542	1.75079
LOC100862455	XP_003689266.1	60S ribosomal protein L23 isoform X2	NLyIISVK	[Y3](Phospho)	38	3.36305	1.74977
Rps3	NP_036182.1	40S ribosomal protein S3	RFGFPEGSVELyAEKVATR	[Y12](Phospho)	87	3.31828	1.73044
Vim	NP_035831.2	vimentin	TySLGSALRPSTSR	[Y2](Phospho)	38	3.31749	1.73009
Wdr1	NP_035845.1	WD repeat-containing protein 1	VVTVFSVADGYSENNVFyGHHAK	[Y18](Phospho)	529	3.26812	1.70846
Capzb	XP_006538567.1	F-actin-capping protein subunit beta isoform X1	STLNEIyFGKTK	[Y7](Phospho)	261	3.24476	1.69811
Acly	NP_001186225.1	ATP-citrate synthase isoform 1	SMGFIGHyLDQK	[Y8](Phospho)	1073	3.23829	1.69523
Rrm1	NP_033129.2	ribonucleoside-diphosphate reductase large subunit	KVFSDVMEDLyNYINPHNGR	[Y11](Phospho)	102	3.23748	1.69487
Pkm	XP_011240976.1	pyruvate kinase PKM isoform X3	EAEAAIyHLQLFEELR	[Y7](Phospho)	453	3.22075	1.6874
Hnrnpa2b1	XP_006506436.2	heterogeneous nuclear ribonucleoproteins A2/B1 isoform X1	NMGGPYGGGNyGPGGSGGSGGYGGR	[Y11](Phospho)	336	3.21653	1.6855
Tpx2	XP_006500277.1	targeting protein for Xklp2 isoform X1	AQPVPHyGVPYKPHIAEAR	[Y7](Phospho)	518	3.21274	1.6838
Rab14	NP_080973.1	ras-related protein Rab-14	KIyQNIQDGSLDLNAAESGVQHKPSAPQGGR	[Y3](Phospho)	173	3.18756	1.67245
Cat	NP_033934.2	catalase	LVNADGEAVyCK	[Y10](Phospho)	231	3.17771	1.66799
Nipsnap1	XP_006514638.1	protein NipSnap homolog 1 isoform X1	NNKEyLEFR	[Y5](Phospho)	151	3.16894	1.664
Samsn1	NP_075869.2	SAM domain-containing protein SAMSN-1	AKVHTDFTPSPyDTDSLK	[Y12](Phospho)	179	3.16296	1.66128
Tax1bp1	NP_080092.2	tax1-binding protein 1 homolog	EIAEKIEKyNK	[Y9](Phospho)	540	3.14828	1.65456
Vdac3	NP_035826.1	voltage-dependent anion-selective channel protein 3 isoform 2	yKVCNYGLTFTQK	[Y1](Phospho)	62	3.14212	1.65174
Mprip	XP_006533490.1	myosin phosphatase Rho-interacting protein isoform X1	YASDKYKDIyTELSIAK	[Y10](Phospho)	2330	3.11346	1.63852
Nedd4	NP_035020.2	E3 ubiquitin-protein ligase NEDD4	LITLHDMESVDSEyYSSLR	[Y14](Phospho)	668	3.11141	1.63757
Itsn2	XP_006515086.1	intersectin-2 isoform X1	TKHDKQFDNLKPSGGyITGDQAR	[Y16](Phospho)	39	3.10813	1.63605
Mapk1	NP_036079.1	mitogen-activated protein kinase 1	VADPDHDHTGFLTEyVATR	[Y15](Phospho)	185	3.09216	1.62862
Lyn	NP_001104566.1	tyrosine-protein kinase Lyn isoform A	LyAVVTKEEPIYIITEFMAK	[Y2](Phospho)	306	3.08954	1.62739
Smc3	NP_031816.2	structural maintenance of chromosomes protein 3	GALTGGYyDTRK	[Y8](Phospho)	669	3.08576	1.62563
Sptan1	XP_006497872.1	spectrin alpha chain, non-erythrocytic 1 isoform X1	ALSSEGKPyVTKEELYQNLTR	[Y9](Phospho)	2461	3.0845	1.62504
Triobp	XP_006520347.1	TRIO and F-actin-binding protein isoform X1	FTGKYQDVyVELNHIK	[Y9](Phospho)	1975	3.07629	1.62119
Skap2	NP_061243.1	src kinase-associated phosphoprotein 2	RGDVIyILSKEYNR	[Y6](Phospho)	324	3.07174	1.61906
Kdm6a	XP_006527657.1	lysine-specific demethylase 6A isoform X1	DKLNPPTPSIyLENKR	[Y11](Phospho)	996	3.06738	1.61701
Memo1	NP_598532.1	protein MEMO1	AIIAPHAGyTYCGSCAAHAYK	[Y9](Phospho)	52	3.04791	1.60782
Hnrnpa2b1	XP_006506436.2	heterogeneous nuclear ribonucleoproteins A2/B1 isoform X1	NMGGPyGGGNYGPGGSGGSGGYGGR	[Y6](Phospho)	331	3.04433	1.60613
Sash3	NP_001300678.1	SAM and SH3 domain-containing protein 3 isoform 1	VHTDFTPSPyDHDSLK	[Y10](Phospho)	189	3.03936	1.60377
Csrp1	NP_031817.1	cysteine and glycine-rich protein 1	GLESTTLADKDGEIyCKGCYAK	[Y15](Phospho)	166	3.03934	1.60376
Dock11	XP_006541469.1	dedicator of cytokinesis protein 11 isoform X1	FAHIQVTyVKPYFDDKELTER	[Y8](Phospho)	1850	3.03907	1.60363
Rbck1	NP_062679.2	ranBP-type and C3HC4-type zinc finger-containing protein 1	NSQEAEVACPFIDSTySCPGK	[Y16](Phospho)	328	3.0176	1.5934
Gltp	NP_062795.2	glycolipid transfer protein	AALyAAPYKSDFLK	[Y4](Phospho)	153	3.00849	1.58904
Brk1	NP_598698.1	protein BRICK1	RIEyIEAR	[Y4](Phospho)	63	3.00364	1.58671
Ddx58	NP_766277.3	probable ATP-dependent RNA helicase DDX58	IyDNFEK	[Y2](Phospho)	854	2.9829	1.57671
Ndufa8	NP_080979.1	NADH dehydrogenase [ubiquinone] 1 alpha subcomplex subunit 8	TDRPLPENPyHSR	[Y10](Phospho)	142	2.98055	1.57558
Lcp2	NP_034826.2	lymphocyte cytosolic protein 2	YQEESQVyLLGTGLR	[Y8](Phospho)	483	2.97602	1.57339
Lcp2	NP_034826.2	lymphocyte cytosolic protein 2	TANNPyVLMVLYKDK	[Y6](Phospho)	459	2.96899	1.56997
Fasn	NP_032014.3	fatty acid synthase	MKVAEVLAGEGHLySR	[Y14](Phospho)	1248	2.95121	1.56131
Hsp90aa1	NP_034610.1	heat shock protein HSP 90-alpha	LVTSPCCIVTSTyGWTANMER	[Y13](Phospho)	605	2.9485	1.55998
Nr3c1	XP_006525725.1	glucocorticoid receptor isoform X2	LCLVCSDEASGCHyGVLTCGSCK	[Y14](Phospho)	449	2.92832	1.55007
Eif2ak2	XP_006523926.1	interferon-induced, double-stranded RNA-activated protein kinase isoform X1	IGQTMyGTGSGVTK	[Y6](Phospho)	151	2.91349	1.54275
Prkcd	NP_001297611.1	protein kinase C delta type isoform 1	GKDKyFAIK	[Y5](Phospho)	398	2.88976	1.53095
Txnrd1	NP_001035988.1	thioredoxin reductase 1, cytoplasmic isoform 1	yLGIPGDKEYCISSDDLFSLPYCPGK	[Y1](Phospho)	281	2.88389	1.52802
Ptpn7	XP_006529761.1	tyrosine-protein phosphatase non-receptor type 7 isoform X1	IPSNFVNPEDLDIPGHASKDRyK	[Y22](Phospho)	125	2.87721	1.52467
Gars	NP_851009.2	glycine--tRNA ligase	SCyDLSCHAR	[Y3](Phospho)	457	2.86829	1.52019
Vars	NP_035820.3	valine--tRNA ligase	QGFFKPEyGRPSVSAPNPR	[Y8](Phospho)	322	2.86456	1.51831
Tmem63a	XP_006496784.1	CSC1-like protein 1 isoform X1	TALSPQQQQTyGAIR	[Y11](Phospho)	774	2.84619	1.50903
Znfx1	XP_006500519.1	NFX1-type zinc finger-containing protein 1 isoform X1	CGNVEDIKyGLPVK	[Y9](Phospho)	1417	2.83822	1.50499
Vim	NP_035831.2	vimentin	SLYSSSPGGAyVTR	[Y11](Phospho)	61	2.83612	1.50392
Rap1a	NP_663516.1	ras-related protein Rap-1A precursor	INVNEIFyDLVR	[Y8](Phospho)	159	2.81673	1.49402
Gdi2	NP_032138.3	rab GDP dissociation inhibitor beta	IyKVPSTEAEALASSLMGLFEK	[Y2](Phospho)	117	2.81239	1.49179
Jak2	XP_011245457.1	tyrosine-protein kinase JAK2 isoform X1	EVGDyGQLHKTEVLLK	[Y5](Phospho)	570	2.79676	1.48376
p210	3011		MIyLQTLLAKEK	[Y3](Phospho)	58	2.79213	1.48137
Dhx35	XP_006500251.1	probable ATP-dependent RNA helicase DHX35 isoform X1	QSVTENSGTTIIYNPyAALSIEQQR	[Y16](Phospho)	42	2.78383	1.47707
Hcfc1	XP_006527898.1	host cell factor 1 isoform X1	LLVFGGMVEyGK	[Y10](Phospho)	103	2.75291	1.46096
Mcm7	NP_032594.1	DNA replication licensing factor MCM7	FLQEFyYENELGKK	[Y6](Phospho)	21	2.73528	1.45169
Tyro3	NP_062265.2	tyrosine-protein kinase receptor TYRO3 isoform A precursor	yIFSPGGLSESPGQLEQQPESPLNENQR	[Y1](Phospho)	839	2.72304	1.44522
Sptan1	XP_006497872.1	spectrin alpha chain, non-erythrocytic 1 isoform X1	MKQVEELyQSLLELGEKR	[Y8](Phospho)	1085	2.71523	1.44107
Pkm	NP_001240812.1	pyruvate kinase PKM isoform M1	yRPRAPIIAVTR	[Y1](Phospho)	444	2.70785	1.43715
Acly	NP_001186225.1	ATP-citrate synthase isoform 1	EGDyVLFHHEGGVDVGDVDAK	[Y4](Phospho)	131	2.70728	1.43684
Plec	NP_001157012.1	plectin isoform 12alpha	VIyQSLEGAVQAGQLK	[Y3](Phospho)	491	2.69336	1.42941
Cpne3	NP_082045.1	copine-3	LyGPTNFSPIINHVAR	[Y2](Phospho)	392	2.66899	1.41629
Pik3r1	NP_001070963.1	phosphatidylinositol 3-kinase regulatory subunit alpha isoform 2	HCVINKTATGyGFAEPYNLYSSLK	[Y11](Phospho)	679	2.65421	1.40828
Smc3	NP_031816.2	structural maintenance of chromosomes protein 3	LHTLEEEKEELAQyQKWDK	[Y14](Phospho)	213	2.63689	1.39884
Nck1	XP_006510903.1	cytoplasmic protein NCK1 isoform X1	RKPSVPDTASPADDSFVDPGERLyDLNMPAFVK	[Y24](Phospho)	105	2.62247	1.39093
Irs2	NP_001074681.1	insulin receptor substrate 2	SDDyMPMSPTSVSAPK	[Y4](Phospho)	671	2.60939	1.38371
Flna	XP_006527974.1	filamin-A isoform X2	AyGPGIEPTGNMVK	[Y2](Phospho)	287	2.59981	1.37841
Hnrnpm	NP_084080.1	heterogeneous nuclear ribonucleoprotein M isoform a	GGNRFEPySNPTKR	[Y8](Phospho)	63	2.59943	1.37819
Eef2	NP_031933.1	elongation factor 2	KEDLyLKPIQR	[Y5](Phospho)	443	2.58768	1.37166
Mlkl	NP_001297542.1	mixed lineage kinase domain-like protein isoform 1	LGQLIyEQCEK	[Y6](Phospho)	15	2.5739	1.36395
Bub3	XP_006507333.1	mitotic checkpoint protein BUB3 isoform X1	TPCNAGTFSQPEKVyTLSVSGDR	[Y15](Phospho)	141	2.57208	1.36293
Sssca1	NP_065237.3	Sjoegren syndrome/scleroderma autoantigen 1 homolog	KIyCVACQELDSDVDKDNPALNAQAALSQAR	[Y3](Phospho)	69	2.56629	1.35969
Bin2	XP_006521343.2	bridging integrator 2 isoform X1	FEQSASNFYQQQAEGHKLyKDLK	[Y19](Phospho)	86	2.56144	1.35696
Vps29	XP_006530490.1	vacuolar protein sorting-associated protein 29 isoform X1	IQHILCTGNLCTKESyDYLK	[Y16](Phospho)	50	2.55824	1.35515
Mepce	NP_659162.3	7SK snRNA methylphosphate capping enzyme	SLTETIyKNYFR	[Y7](Phospho)	611	2.55264	1.35199
Tk1	NP_033413.2	thymidine kinase, cytosolic isoform 1	EVEVIGGADKyHSVCR	[Y11](Phospho)	181	2.55246	1.35189
Tfg	NP_062652.1	protein TFG isoform 1	NRPPFGQGYAQPGPGyR	[Y16](Phospho)	396	2.54317	1.34663
Thop1	NP_073144.3	thimet oligopeptidase	VGAQNFEDVSyESTLK	[Y11](Phospho)	61	2.53903	1.34428
Shank3	NP_067398.2	SH3 and multiple ankyrin repeat domains protein 3	FMDyVQLHSTDKVAR	[Y4](Phospho)	122	2.53358	1.34118
Myh9	NP_071855.2	myosin-9	SKyKASIAALEAK	[Y3](Phospho)	1805	2.52923	1.3387
Gdi1	NP_034403.1	rab GDP dissociation inhibitor alpha	KSDIyVCMISYAHNVAAQGK	[Y5](Phospho)	333	2.52653	1.33716
Impdh2	NP_035960.2	inosine-5'-monophosphate dehydrogenase 2	yEQGFITDPVVLSPK	[Y1](Phospho)	110	2.51908	1.3329
Ncapg2	XP_006516417.1	condensin-2 complex subunit G2 isoform X1	SLENNKEAKIyTINK	[Y11](Phospho)	642	2.51802	1.33229
Ddx23	XP_006521556.1	probable ATP-dependent RNA helicase DDX23 isoform X1	RPAVVyIGSAGKPHERVEQK	[Y6](Phospho)	627	2.51567	1.33094
Ahcy	NP_057870.3	adenosylhomocysteinase	QAQyLGMPINGPFKPDHYRY	[Y4](Phospho)	416	2.5039	1.32417
Eno1	XP_006538588.2	alpha-enolase isoform X1	GNPTVEVDLyTAK	[Y10](Phospho)	25	2.49033	1.31634
Arhgap35	XP_006539872.1	rho GTPase-activating protein 35 isoform X1	KSMSSSPWMPQDGFDPSDyAEPMDAVVKPR	[Y19](Phospho)	1087	2.48783	1.31489
Hbs1l	XP_006512866.1	HBS1-like protein isoform X1	IEAGyIQTGDR	[Y5](Phospho)	511	2.48617	1.31393
Plcg2	NP_758489.1	1-phosphatidylinositol 4,5-bisphosphate phosphodiesterase gamma-2	CIELDCWDGPDGKPIIyHGWTR	[Y17](Phospho)	371	2.48318	1.31219
Tln1	XP_006537833.1	talin-1 isoform X2	SLKTyGVSFFLVK	[Y5](Phospho)	308	2.48179	1.31138
Smc1a	NP_062684.2	structural maintenance of chromosomes protein 1A	VIVGGSSEyKINNK	[Y9](Phospho)	105	2.47914	1.30984
LOC102642137	XP_006544804.1	40S ribosomal protein S13	LTSDDVKEQIyKLAK	[Y11](Phospho)	38	2.47542	1.30767
Fasn	NP_032014.3	fatty acid synthase	VTAIyIDPATHR	[Y5](Phospho)	1057	2.47322	1.30639
Aars	XP_006530985.1	alanine--tRNA ligase, cytoplasmic isoform X1	GGYVLHIGTIyGNLK	[Y11](Phospho)	580	2.47069	1.30491
Itsn2	XP_006515086.1	intersectin-2 isoform X1	LIyLVPEK	[Y3](Phospho)	554	2.46343	1.30067
Csrp1	NP_031817.1	cysteine and glycine-rich protein 1	GLESTTLADKDGEIYCKGCyAK	[Y20](Phospho)	171	2.45946	1.29834
Prkca	NP_035231.2	protein kinase C alpha type	NLIPMDPNGLSDPyVKLK	[Y14](Phospho)	195	2.45728	1.29706
Hist1h2bp	NP_835509.2	histone H2B type 1-P isoform 1	ESYSVYVyK	[Y8](Phospho)	43	2.45541	1.29596
Hsp90b1	NP_035761.1	endoplasmin precursor	AQAYQTGKDISTNyYASQKK	[Y14](Phospho)	677	2.45422	1.29527
Snx2	XP_006526253.2	sorting nexin-2 isoform X1	YLHVGyIVPPAPEK	[Y6](Phospho)	203	2.45405	1.29516
Eef1a1	NP_034236.2	elongation factor 1-alpha 1	YEEIVKEVSTyIK	[Y11](Phospho)	177	2.45286	1.29446
Inpp5d	NP_034696.2	phosphatidylinositol 3,4,5-trisphosphate 5-phosphatase 1 isoform 1	LyDFVK	[Y2](Phospho)	868	2.44013	1.28696
Flna	XP_006527974.1	filamin-A isoform X2	VNVGAGSHPNKVKVyGPGVAK	[Y15](Phospho)	775	2.43374	1.28318
Eif2s3x	NP_036140.1	eukaryotic translation initiation factor 2 subunit 3, X-linked	IVSLFAEHNDLQyAAPGGLIGVGTK	[Y13](Phospho)	330	2.4296	1.28072
Actb	NP_031419.1	actin, cytoplasmic 1	GySFTTTAER	[Y2](Phospho)	198	2.42898	1.28035
Gapdh	NP_001276655.1	glyceraldehyde-3-phosphate dehydrogenase isoform 1	VVDLMAyMASKE	[Y7](Phospho)	354	2.42758	1.27952
Nsun2	NP_663329.3	tRNA (cytosine(34)-C(5))-methyltransferase	KLSSEAySQVKDLAK	[Y7](Phospho)	645	2.41751	1.27352
Vars	NP_035820.3	valine--tRNA ligase	SKDVVEPLLRPQWyVR	[Y14](Phospho)	678	2.41477	1.27189
Rps2	NP_032529.2	40S ribosomal protein S2	AFVAIGDyNGHVGLGVK	[Y8](Phospho)	133	2.39473	1.25986
Ldha	NP_001129541.2	L-lactate dehydrogenase A chain isoform 2	IVSSKDyCVTANSK	[Y7](Phospho)	112	2.38804	1.25583
Mbnl1	XP_006501835.1	muscleblind-like protein 1 isoform X1	yLHPPPHLK	[Y1](Phospho)	68	2.38342	1.25303
Mbnl3	XP_011249282.1	muscleblind-like protein 3 isoform X2	yLHPPPHLK	[Y1](Phospho)	69	2.38342	1.25303
Psma3	NP_035314.3	proteasome subunit alpha type-3 isoform a	IIyIVHDEVKDK	[Y3](Phospho)	199	2.38269	1.25259
Adsl	NP_033764.2	adenylosuccinate lyase	QQIGSSAMPyK	[Y10](Phospho)	294	2.37724	1.24929
Plcg1	NP_067255.2	1-phosphatidylinositol 4,5-bisphosphate phosphodiesterase gamma-1	IGTAEPDYGALyEGRNPGFYVEANPMPTFK	[Y12](Phospho)	775	2.37383	1.24722
Pik3cd	XP_006538707.1	phosphatidylinositol 4,5-bisphosphate 3-kinase catalytic subunit delta isoform isoform X1	VPFILTyDFVHVIQQGK	[Y7](Phospho)	966	2.3707	1.24531
Dok1	NP_034200.4	docking protein 1 isoform 1	LKEEGyELPYNPATDDYAVPPPR	[Y6](Phospho)	397	2.36976	1.24474
Actn4	XP_006540317.1	alpha-actinin-4 isoform X1	HRPELIEyDKLR	[Y8](Phospho)	213	2.36816	1.24376
p210	3011		FPIKWTAPESLAyNKFSIK	[Y13](Phospho)	1314	2.35853	1.23789
Supt16	NP_291096.2	FACT complex subunit SPT16	LKDLyIRPNIAQK	[Y5](Phospho)	666	2.35433	1.23532
Wdr1	NP_035845.1	WD repeat-containing protein 1	YEyQPFAGK	[Y3](Phospho)	98	2.35319	1.23462
Txnrd1	NP_001035988.1	thioredoxin reductase 1, cytoplasmic isoform 1	KVVYENAyGR	[Y8](Phospho)	245	2.32974	1.22017
Nck1	XP_006510903.1	cytoplasmic protein NCK1 isoform X1	KAPIFTSEQGEKLyLVK	[Y14](Phospho)	371	2.31241	1.20939
Ptpn6	NP_001071173.1	tyrosine-protein phosphatase non-receptor type 6 isoform b	TGIEEASGAFVYLRQPYyATR	[Y18](Phospho)	216	2.30427	1.20431
Gsr	NP_034474.4	glutathione reductase, mitochondrial precursor	LNTIyQNNLTK	[Y5](Phospho)	136	2.29731	1.19995
Dok1	NP_034200.4	docking protein 1 isoform 1	TVPPPVPQDPLGSPPALyAEPLDSLR	[Y18](Phospho)	295	2.2737	1.18504
Actn4	XP_006540317.1	alpha-actinin-4 isoform X1	AIMTYVSCFyHAFSGAQK	[Y10](Phospho)	266	2.27315	1.18469
Pgam1	NP_075907.2	phosphoglycerate mutase 1	HyGGLTGLNKAETAAK	[Y2](Phospho)	92	2.27106	1.18337
Rab21	NP_077774.1	ras-related protein Rab-21	HVSIQEAESYAESVGAKHyHTSAK	[Y19](Phospho)	157	2.25828	1.17522
Traf4	XP_006533219.1	TNF receptor-associated factor 4 isoform X1	LKCEFCGCDFSGEAYESHEGVCPQESVyCENK	[Y28](Phospho)	189	2.25544	1.17341
Rnf213	XP_006534693.1	E3 ubiquitin-protein ligase RNF213 isoform X1	SLyVNTLHTK	[Y3](Phospho)	2006	2.24644	1.16764
Pgam1	NP_075907.2	phosphoglycerate mutase 1	SyDVPPPPMEPDHPFYSNISK	[Y2](Phospho)	119	2.24578	1.16722
Rsbn1l	NP_001074446.1	round spermatid basic protein 1-like protein	IQLYDNDIyFIPR	[Y9](Phospho)	643	2.2452	1.16684
Rasa3	NP_033051.2	ras GTPase-activating protein 3	SVYDGPEQEEYSTFVIDDPQETyKTLK	[Y23](Phospho)	777	2.2328	1.15885
Gdi2	NP_032138.3	rab GDP dissociation inhibitor beta	VLHMDQNPyYGGESASITPLEDLYKR	[Y9](Phospho)	38	2.23257	1.1587
Ubr4	NP_001153791.1	E3 ubiquitin-protein ligase UBR4	yGSFFCDCGAKEDGSCLALVK	[Y1](Phospho)	1708	2.23002	1.15706
Hspa8	NP_112442.2	heat shock cognate 71 kDa protein	TVTNAVVTVPAyFNDSQR	[Y12](Phospho)	149	2.21689	1.14854
Abi1	NP_001070658.1	abl interactor 1 isoform 1	VVAIyDYTKDKDDELSFK	[Y5](Phospho)	428	2.20595	1.1414
Snx5	NP_001186117.1	sorting nexin-5	MKQELEAEyLAVFKK	[Y9](Phospho)	132	2.20558	1.14116
Psmd3	NP_033465.1	26S proteasome non-ATPase regulatory subunit 3	AIRDGVIEASINHEKGyVQSK	[Y17](Phospho)	453	2.2052	1.14091
Snx5	NP_001186117.1	sorting nexin-5	YYMLNIEAAKDLLyRR	[Y14](Phospho)	310	2.20445	1.14042
Rab8b	NP_775589.1	ras-related protein Rab-8B	LAIDyGIKFLETSAK	[Y5](Phospho)	143	2.19945	1.13714
Ddx21	NP_062426.2	nucleolar RNA helicase 2	LSVACFyGGTPYGGQIER	[Y7](Phospho)	365	2.19512	1.1343
Actn1	XP_006515450.1	alpha-actinin-1 isoform X4	AIMTYVSSFyHAFSGAQK	[Y10](Phospho)	246	2.18664	1.12871
Hcfc1	XP_006527898.1	host cell factor 1 isoform X1	LLVFGGMVEYGKySNDLYELQASR	[Y13](Phospho)	106	2.18341	1.12658
Eif3j2	NP_001242984.1	eukaryotic translation initiation factor 3 subunit J-B	LLKDKITQyEK	[Y9](Phospho)	175	2.18324	1.12647
Ppat	NP_742158.1	amidophosphoribosyltransferase	LyDSNLGIGHTR	[Y2](Phospho)	83	2.18322	1.12646
Tln1	XP_006537833.1	talin-1 isoform X2	LLGEIAQGNENyAGIAAR	[Y12](Phospho)	1133	2.18245	1.12595
Dyrk1a	NP_001106860.1	dual specificity tyrosine-phosphorylation-regulated kinase 1A	VYNDGYDDDNyDYIVK	[Y11](Phospho)	145	2.17359	1.12008
Sept9	NP_001106958.1	septin-9 isoform a	APMEFGyVGIDSILEQMR	[Y7](Phospho)	276	2.17303	1.11971
p210	3011		VSPSPTTyR	[Y8](Phospho)	360	2.16824	1.11653
Elac2	XP_006534128.1	zinc phosphodiesterase ELAC protein 2 isoform X1	GIELAVRPHSAPEYKDETMTVyQVPIHSERR	[Y22](Phospho)	173	2.16686	1.11561
Taok3	NP_001186614.1	serine/threonine-protein kinase TAO3	HDESTRELEyR	[Y10](Phospho)	661	2.16583	1.11492
Prpf8	NP_619600.2	pre-mRNA-processing-splicing factor 8	VRTDFKQyQVLK	[Y8](Phospho)	1445	2.16271	1.11284
Tceb1	XP_006495621.1	transcription elongation factor B polypeptide 1 isoform X2	TYGGCEGPDAMyVK	[Y12](Phospho)	40	2.15987	1.11094
Myh9	NP_071855.2	myosin-9	IKVGRDyVQK	[Y7](Phospho)	400	2.15165	1.10544
p210	3011		NKPTVYGVSPNyDKWEMER	[Y12](Phospho)	1133	2.15153	1.10536
Usp39	XP_006506279.1	U4/U6.U5 tri-snRNP-associated protein 2 isoform X1	FNGITEKEyK	[Y9](Phospho)	429	2.15077	1.10485
Actb	NP_031419.1	actin, cytoplasmic 1	HQGVMVGMGQKDSyVGDEAQSK	[Y14](Phospho)	53	2.1497	1.10413
Epc2	NP_766251.3	enhancer of polycomb homolog 2	LLLNEDDyLIK	[Y8](Phospho)	169	2.14523	1.10113
Cul2	XP_006526337.1	cullin-2 isoform X1	yLNTQYIKK	[Y1](Phospho)	107	2.14039	1.09788
Aurkb	NP_035626.1	aurora kinase B	GELyKELQK	[Y4](Phospho)	168	2.13051	1.0912
Psmb3	NP_036101.1	proteasome subunit beta type-3	FGPyYTEPVIAGLDPK	[Y4](Phospho)	103	2.12527	1.08765
Snap23	NP_001171263.1	synaptosomal-associated protein 23 isoform a	ITNGQPQQTTGAASGGyIKR	[Y17](Phospho)	149	2.12412	1.08686
Tubb4b	NP_666228.1	tubulin beta-4B chain	yLTVAAVFR	[Y1](Phospho)	310	2.12338	1.08636
Csnk1a1	XP_006526451.1	casein kinase I isoform alpha isoform X7	ARHPQLLyESK	[Y8](Phospho)	59	2.12023	1.08422
Elp3	NP_001240741.1	elongator complex protein 3 isoform 1	GTGLyELWK	[Y5](Phospho)	348	2.11946	1.0837
Pik3r2	NP_032867.2	phosphatidylinositol 3-kinase regulatory subunit beta	GCyACSVVVDGDTK	[Y3](Phospho)	649	2.11221	1.07876
Dnm2	XP_006510036.1	dynamin-2 isoform X1	TEyAEFLHCK	[Y3](Phospho)	80	2.11085	1.07782
Hrsp12	NP_032313.2	ribonuclease UK114	VISTTKAPAAIGPySQAVQVDR	[Y14](Phospho)	21	2.1041	1.0732
Hsp90aa1	NP_034610.1	heat shock protein HSP 90-alpha	KNNIKLyVR	[Y7](Phospho)	365	2.10259	1.07217
Pgam1	NP_075907.2	phosphoglycerate mutase 1	FSGWyDADLSPAGHEEAK	[Y5](Phospho)	26	2.10201	1.07177
p210	3011		NKPTVyGVSPNYDKWEMER	[Y6](Phospho)	1127	2.10086	1.07098
Lztfl1	NP_201579.1	leucine zipper transcription factor-like protein 1	FQQTAAyR	[Y7](Phospho)	271	2.10033	1.07062
Crkl	NP_031790.2	crk-like protein isoform 1	yPSPPVGSVSAPNLPTAEENLEYVR	[Y1](Phospho)	105	2.09844	1.06932
Impdh2	NP_035960.2	inosine-5'-monophosphate dehydrogenase 2	VGMGSGSICITQEVLACGRPQATAVyKVSEYAR	[Y26](Phospho)	348	2.09637	1.06789
Wdr6	NP_113569.1	WD repeat-containing protein 6	GyPGLGVSSLSFK	[Y2](Phospho)	332	2.09323	1.06573
Gdi1	NP_034403.1	rab GDP dissociation inhibitor alpha	SPYLYPLyGLGELPQGFAR	[Y8](Phospho)	229	2.0923	1.06509
Faf1	NP_032009.2	FAS-associated factor 1	NVyDLTSIPVR	[Y3](Phospho)	224	2.09215	1.06499
Coro1c	NP_035909.2	coronin-1C	YFEITDESPYVHyLNTFSSKEPQR	[Y13](Phospho)	304	2.08849	1.06246
Pgam1	NP_075907.2	phosphoglycerate mutase 1	SYDVPPPPMEPDHPFySNISK	[Y16](Phospho)	133	2.08498	1.06003
Rasa1	NP_663427.2	ras GTPase-activating protein 1	HFTNPYCNIyLNSVQVAK	[Y10](Phospho)	610	2.08307	1.05871
Eml4	XP_006525220.1	echinoderm microtubule-associated protein-like 4 isoform X3	NADKHKDVIVNQEGEyIK	[Y16](Phospho)	237	2.08252	1.05833
Map2k7	NP_001036022.1	dual specificity mitogen-activated protein kinase kinase 7 isoform 1	QTGyLTIGGQR	[Y4](Phospho)	121	2.07085	1.05022
Sptbn1	XP_006514664.1	spectrin beta chain, non-erythrocytic 1 isoform X2	QSKVDKLyAGLK	[Y8](Phospho)	1667	2.06948	1.04927
Cct8	NP_033970.3	T-complex protein 1 subunit theta	ILGSGIySSSVLHGMVFK	[Y7](Phospho)	213	2.06466	1.0459
Sf3a3	NP_083433.1	splicing factor 3A subunit 3	LHGLNINYNCEICGNyTYRGPK	[Y16](Phospho)	414	2.05562	1.03957
Sfpq	NP_076092.1	splicing factor, proline- and glutamine-rich	NLSPyVSNELLEEAFSQFGPIER	[Y5](Phospho)	373	2.05521	1.03928
LOC105244006	XP_011237194.1	LOW QUALITY PROTEIN: uncharacterized protein LOC105244006	KPGTNDyRPVQDLR	[Y7](Phospho)	767	2.05258	1.03744
Vdac3	NP_035826.1	voltage-dependent anion-selective channel protein 3 isoform 2	YKVCNyGLTFTQK	[Y6](Phospho)	67	2.05035	1.03587
Prkcd	NP_001297611.1	protein kinase C delta type isoform 1	TTFDAHIyEGR	[Y8](Phospho)	64	2.05009	1.03569
Tkt	NP_033414.1	transketolase	NMAEQIIQEIySQVQSK	[Y11](Phospho)	275	2.04854	1.03459
Itsn2	XP_006515086.1	intersectin-2 isoform X1	FNSLDKGMSGyLSGFQAR	[Y11](Phospho)	263	2.04535	1.03234
Inppl1	XP_011239984.1	phosphatidylinositol 3,4,5-trisphosphate 5-phosphatase 2 isoform X1	SMDGyESYGECVVALK	[Y5](Phospho)	832	2.04089	1.0292
Tuba1a	NP_035783.1	tubulin alpha-1A chain	HGKyMACCLLYR	[Y4](Phospho)	312	2.04061	1.029
Tuba1a	NP_035783.1	tubulin alpha-1A chain	NLDIERPTyTNLNR	[Y9](Phospho)	224	2.03952	1.02823
Gdi2	NP_032138.3	rab GDP dissociation inhibitor beta	VLHMDQNPYyGGESASITPLEDLYKR	[Y10](Phospho)	39	2.03434	1.02456
Dnajb4	XP_006501983.1	dnaJ homolog subfamily B member 4 isoform X1	VIGyGLPFPKNPDQR	[Y4](Phospho)	296	2.03247	1.02323
Psme4	NP_598774.2	proteasome activator complex subunit 4	AFVPQKEIVyNK	[Y10](Phospho)	34	2.02327	1.01669
Hsp90ab1	NP_032328.2	heat shock protein HSP 90-beta	yESLTDPSKLDSGKELK	[Y1](Phospho)	56	2.01767	1.01269
Pik3r2	NP_032867.2	phosphatidylinositol 3-kinase regulatory subunit beta	GFLLALPAAVVTPEAAAEAyR	[Y20](Phospho)	195	2.01665	1.01196
LOC105244006	XP_011237194.1	LOW QUALITY PROTEIN: uncharacterized protein LOC105244006	RYTPyDPEDPGQETNVSMSFIWQSAPDIGR	[Y5](Phospho)	381	2.01526	1.01096
Eif2s1	NP_080390.1	eukaryotic translation initiation factor 2 subunit 1	YKRPGyGAYDAFK	[Y6](Phospho)	147	2.01157	1.00832
Pfkl	NP_032852.2	ATP-dependent 6-phosphofructokinase, liver type	TNVLGHLQQGGAPTPFDRNyGTK	[Y20](Phospho)	674	2.01031	1.00742
Tsn	NP_035780.1	translin	RYDGLKyDVK	[Y7](Phospho)	200	2.00814	1.00586
Mpzl1	NP_001077366.1	myelin protein zero-like protein 1 isoform a precursor	SPPSAGSHQGPVIyAQLDHSGGHHSGK	[Y14](Phospho)	242	2.00754	1.00543
Stxbp5	XP_006512989.1	syntaxin-binding protein 5 isoform X1	KRRPVSVSPSSSQEISENQyAVICSEK	[Y20](Phospho)	915	2.0017	1.00123
Cltc	XP_006534046.1	clathrin heavy chain 1 isoform X1	ALEHFTDLyDIKR	[Y9](Phospho)	635	2.00144	1.00104
Farsa	NP_079924.2	phenylalanine--tRNA ligase alpha subunit	ALyQLAQKKPFTPAK	[Y3](Phospho)	337	2.00085	1.00061
Psmb3	NP_036101.1	proteasome subunit beta type-3	FGPYyTEPVIAGLDPK	[Y5](Phospho)	104	1.99877	0.999112
Eif3e	NP_032414.1	eukaryotic translation initiation factor 3 subunit E	LGHVVMGNNAVSPyQQVIEK	[Y14](Phospho)	401	1.99733	0.998073
Rars	NP_080212.2	arginine--tRNA ligase, cytoplasmic	SDGGyTYDTSDLAAIK	[Y5](Phospho)	382	1.99651	0.997479
Psma6	NP_036098.1	proteasome subunit alpha type-6 isoform 1	yGYEIPVDMLCKR	[Y1](Phospho)	105	1.99541	0.996688
Rrm1	NP_033129.2	ribonucleoside-diphosphate reductase large subunit	IIDINyYPIPEAHLSNKR	[Y6](Phospho)	485	1.99367	0.995428
Srsf7	NP_666195.1	serine/arginine-rich splicing factor 7 isoform 1	YGGETKVyVGNLGTGAGKGELER	[Y8](Phospho)	14	1.98864	0.991781
Prim2	NP_032948.1	DNA primase large subunit	IILTNPPGQGDyHGCPFR	[Y12](Phospho)	381	1.9853	0.98936
Pgk1	NP_032854.2	phosphoglycerate kinase 1	KELNyFAK	[Y5](Phospho)	196	1.98055	0.985902
p210	3011		VYHYRINTASDGKLyVSSESR	[Y15](Phospho)	1086	1.97965	0.985243
Zfp36l2	NP_001001806.1	zinc finger protein 36, C3H1 type-like 2	TFHTIGFCPyGPR	[Y10](Phospho)	210	1.97955	0.985174
Gdi1	NP_034403.1	rab GDP dissociation inhibitor alpha	yGKSPYLYPLYGLGELPQGFAR	[Y1](Phospho)	219	1.97794	0.984001
Ruvbl1	NP_062659.1	ruvB-like 1	ERVEAGDVIyIEANSGAVKR	[Y10](Phospho)	192	1.9773	0.983534
Ptpn11	NP_035332.1	tyrosine-protein phosphatase non-receptor type 11 isoform a	IQNTGDYyDLYGGEK	[Y8](Phospho)	63	1.97647	0.982929
Snd1	NP_062750.2	staphylococcal nuclease domain-containing protein 1	KVNVTVDyIRPASPATETVPAFSER	[Y8](Phospho)	421	1.96558	0.974959
Cap1	NP_001287996.1	adenylyl cyclase-associated protein 1	VPTISINKTDGCHAyLSK	[Y15](Phospho)	418	1.96136	0.971855
Hdlbp	NP_598569.1	vigilin	MDyVEINIDHK	[Y3](Phospho)	437	1.95882	0.969983
Banf1	XP_011246930.1	barrier-to-autointegration factor isoform X1	GFDKAyVVLGQFLVLK	[Y6](Phospho)	43	1.95154	0.96461
Stat6	NP_033310.2	signal transducer and transcription activator 6	DGRGyVSTTIK	[Y5](Phospho)	641	1.94764	0.961724
Zzef1	XP_006532664.1	zinc finger ZZ-type and EF-hand domain-containing protein 1 isoform X1	WKDFELPGDTLyYR	[Y12](Phospho)	2768	1.936	0.953079
Gpd1l	NP_780589.3	glycerol-3-phosphate dehydrogenase 1-like protein	LQGPQTSAEVyR	[Y11](Phospho)	309	1.93317	0.950967
Eif3c	NP_666312.1	eukaryotic translation initiation factor 3 subunit C	VFDHKQGTYGGyFR	[Y12](Phospho)	882	1.93171	0.949877
Ptpn11	NP_035332.1	tyrosine-protein phosphatase non-receptor type 11 isoform a	IQNTGDyYDLYGGEK	[Y7](Phospho)	62	1.93101	0.949354
Camkk2	XP_006530294.1	calcium/calmodulin-dependent protein kinase kinase 2 isoform X1	LAYNENDNTyYAMK	[Y10](Phospho)	190	1.93013	0.948701
9030624J02Rik	NP_082091.3	UPF0505 protein C16orf62 homolog	AELASCRLETVPLECGDyHPLKPITVTESK	[Y18](Phospho)	60	1.92891	0.947784
Alad	XP_006537702.1	delta-aminolevulinic acid dehydratase isoform X1	FASCFyGPFRDAAQSSPAFGDRR	[Y6](Phospho)	205	1.92353	0.943754
Sptbn1	XP_006514664.1	spectrin beta chain, non-erythrocytic 1 isoform X2	SNAHyNLQNAFNLAEQHLGLTK	[Y5](Phospho)	219	1.92233	0.942856
Rcc2	NP_776292.1	protein RCC2	GNLySFGCPEYGQLGHNSDGK	[Y4](Phospho)	274	1.91625	0.938283
Trim25	NP_033572.2	E3 ubiquitin/ISG15 ligase TRIM25	RVYGKFDTIyQVLVK	[Y10](Phospho)	277	1.9094	0.933121
Ptpn11	NP_035332.1	tyrosine-protein phosphatase non-receptor type 11 isoform a	SGMVQTEAQyR	[Y10](Phospho)	515	1.90846	0.932412
Fcer1g	NP_034315.1	high affinity immunoglobulin epsilon receptor subunit gamma precursor	SQETyETLKHEKPPQ	[Y5](Phospho)	76	1.90646	0.930896
Cks2	NP_079691.1	cyclin-dependent kinases regulatory subunit 2	QIyYSDKYFDEHYEYR	[Y3](Phospho)	7	1.90333	0.928523
Ddb1	NP_056550.1	DNA damage-binding protein 1	TVPLyESPR	[Y5](Phospho)	718	1.90149	0.927128
Sh2d5	NP_001093101.1	SH2 domain-containing protein 5	GCTyETQLQLSAR	[Y4](Phospho)	261	1.89917	0.925369
Stat5a	XP_006532785.1	signal transducer and activator of transcription 5A isoform X1	AVDGyVKPQIK	[Y5](Phospho)	694	1.8963	0.923188
Mpzl1	NP_001077366.1	myelin protein zero-like protein 1 isoform a precursor	INKSESVVyADIR	[Y9](Phospho)	264	1.8888	0.917468
Farsb	NP_001265004.1	phenylalanine--tRNA ligase beta subunit	TKEyTACELMNIYKTDNHLK	[Y4](Phospho)	192	1.88394	0.913749
Hspa8	NP_112442.2	heat shock cognate 71 kDa protein	MKEIAEAyLGK	[Y8](Phospho)	134	1.88324	0.91322
Wasl	NP_082735.2	neural Wiskott-Aldrich syndrome protein isoform 1	VIyDFIEK	[Y3](Phospho)	253	1.88153	0.911904
Hnrnpf	NP_001159904.1	heterogeneous nuclear ribonucleoprotein F	GLPyKATENDIYNFFSPLNPVR	[Y4](Phospho)	298	1.87988	0.91064
Pafah1b1	NP_038653.1	platelet-activating factor acetylhydrolase IB subunit alpha	TAPyVVTGSVDQTVK	[Y4](Phospho)	394	1.87896	0.909937
Ube3a	NP_035798.2	ubiquitin-protein ligase E3A isoform 2	NLGLYyDNR	[Y6](Phospho)	490	1.8755	0.907277
Hist1h2bp	NP_835509.2	histone H2B type 1-P isoform 1	SRKESySVYVYK	[Y6](Phospho)	38	1.87017	0.903169
Csde1	XP_006501460.1	cold shock domain-containing protein E1 isoform X2	LLTSyGFIQCSER	[Y5](Phospho)	83	1.86695	0.900682
Lhpp	NP_083885.1	phospholysine phosphohistidine inorganic pyrophosphate phosphatase	YyKETSGLMLDVGGYMK	[Y2](Phospho)	159	1.86578	0.899776
Psma3	NP_035314.3	proteasome subunit alpha type-3 isoform a	SNFGyNIPLK	[Y5](Phospho)	105	1.8609	0.895998
Elp4	NP_076365.2	elongator complex protein 4	FGHyYDLSK	[Y4](Phospho)	181	1.8596	0.894996
p210	3011		SyTFLISSDYER	[Y2](Phospho)	844	1.85011	0.887615
Bub3	XP_006507333.1	mitotic checkpoint protein BUB3 isoform X1	VAVEyLDPSPEVQK	[Y5](Phospho)	207	1.8493	0.88698
Wdr74	NP_598900.1	WD repeat-containing protein 74	GLEHKVyLK	[Y7](Phospho)	309	1.84636	0.884684
Hsp90ab1	NP_032328.2	heat shock protein HSP 90-beta	yHTSQSGDEMTSLSEYVSR	[Y1](Phospho)	457	1.84051	0.880106
Atm	XP_011240687.1	serine-protein kinase ATM isoform X1	SIGEPDSLyGCGGGK	[Y9](Phospho)	2039	1.83222	0.873589
Ptpn6	NP_001071173.1	tyrosine-protein phosphatase non-receptor type 6 isoform b	TGIEEASGAFVYLRQPyYATR	[Y17](Phospho)	215	1.83143	0.872969
Csnk2b	NP_001290375.1	casein kinase II subunit beta isoform 1	VyCENQPMLPIGLSDIPGEAMVK	[Y2](Phospho)	134	1.83051	0.872247
Mapk10	XP_011247751.1	mitogen-activated protein kinase 10 isoform X1	TAGTSFMMTPyVVTR	[Y11](Phospho)	223	1.82631	0.868935
Adss	NP_031448.2	adenylosuccinate synthetase isozyme 2	FKVLANQyK	[Y8](Phospho)	202	1.81868	0.862895
Rps3	NP_036182.1	40S ribosomal protein S3	FVDGLMIHSGDPVNyYVDTAVR	[Y15](Phospho)	166	1.8162	0.860925
Esyt1	NP_035973.1	extended synaptotagmin-1	GTKPPSPyATITVGETSHK	[Y8](Phospho)	809	1.81466	0.859702
Tln1	XP_006537833.1	talin-1 isoform X2	VSQMAQyFEPLTLAAVGAASK	[Y7](Phospho)	1754	1.81068	0.856531
Polr1c	NP_033111.2	DNA-directed RNA polymerases I and III subunit RPAC1	DSSDPNELyVNHK	[Y9](Phospho)	163	1.80942	0.855526
Atg2b	XP_006516423.1	autophagy-related protein 2 homolog B isoform X1	FLyLYCSK	[Y3](Phospho)	1663	1.80828	0.854619
Ddx5	XP_006532198.1	probable ATP-dependent RNA helicase DDX5 isoform X1	GHNCPKPVLNFyEANFPANVMDVIAR	[Y12](Phospho)	97	1.80769	0.854144
Shoc2	NP_062632.2	leucine-rich repeat protein SHOC-2	NCFQLYPVGGPSQFSTIySLNMEHNR	[Y18](Phospho)	358	1.80309	0.850469
LOC105247253	XP_011249230.1	peptidyl-prolyl cis-trans isomerase NIMA-interacting 4	FGyHIIMVEGR	[Y3](Phospho)	122	1.8023	0.849843
Atp6v1e1	NP_031536.2	V-type proton ATPase subunit E 1	LKIMEyYEKK	[Y6](Phospho)	56	1.80227	0.849818
Stat5b	NP_035619.3	signal transducer and activator of transcription 5B	AADGyVKPQIK	[Y5](Phospho)	699	1.80067	0.848536
Pik3r1	NP_001070963.1	phosphatidylinositol 3-kinase regulatory subunit alpha isoform 2	QGCyACSVVVDGEVK	[Y4](Phospho)	657	1.79933	0.847459
Abcf2	XP_006535789.1	ATP-binding cassette sub-family F member 2 isoform X1	yYTGNYDQYVK	[Y1](Phospho)	310	1.79785	0.846275
Lyn	NP_001104566.1	tyrosine-protein kinase Lyn isoform A	MENCPDELyDIMK	[Y9](Phospho)	473	1.79741	0.845919
Tbp	NP_038712.3	TATA-box-binding protein	AEIyEAFENIYPILK	[Y4](Phospho)	299	1.79067	0.840501
Dnmbp	XP_006527413.2	dynamin-binding protein isoform X1	GFVySSFLKPYNPR	[Y4](Phospho)	1359	1.78812	0.838443
Ssrp1	NP_001129553.1	FACT complex subunit SSRP1	QGTQYTFSSIEREEyGKLFDFVNAK	[Y15](Phospho)	411	1.78791	0.838275
Hsp90ab1	NP_032328.2	heat shock protein HSP 90-beta	GFEVVyMTEPIDEYCVQQLK	[Y6](Phospho)	512	1.78455	0.835564
Gapdh	NP_001276655.1	glyceraldehyde-3-phosphate dehydrogenase isoform 1	LISWYDNEyGYSNR	[Y9](Phospho)	342	1.78318	0.834452
Ak2	NP_001029138.1	adenylate kinase 2, mitochondrial isoform a	TRLEAYHTQTTPLVEyYR	[Y16](Phospho)	200	1.78136	0.832975
Ddx3x	NP_034158.1	ATP-dependent RNA helicase DDX3X	KQyPISLVLAPTR	[Y3](Phospho)	266	1.77732	0.829705
Fam175b	NP_932134.3	BRISC complex subunit Abro1	AIyQVYNALQEK	[Y3](Phospho)	219	1.7731	0.82627
Trrap	XP_006504844.1	transformation/transcription domain-associated protein isoform X1	LVEDNPSSLSLVEIyKQR	[Y15](Phospho)	3623	1.77025	0.823956
Aldoa	NP_001170778.1	fructose-bisphosphate aldolase A isoform 1 precursor	ALSDHHVyLEGTLLKPNMVTPGHACTQK	[Y8](Phospho)	277	1.76852	0.822544
Ldha	NP_001129541.2	L-lactate dehydrogenase A chain isoform 2	QVVDSAyEVIK	[Y7](Phospho)	268	1.768	0.822119
Rrm1	NP_033129.2	ribonucleoside-diphosphate reductase large subunit	NSLLIAPMPTASTAQILGNNESIEPYTSNIyTR	[Y31](Phospho)	625	1.76254	0.817652
Hnrnpa1	NP_001034218.1	heterogeneous nuclear ribonucleoprotein A1 isoform b	NQGGyGGSSSSSSYGSGR	[Y5](Phospho)	358	1.76144	0.816754
Msh6	NP_034960.1	DNA mismatch repair protein Msh6	TLFSTHyHSLVEDYSK	[Y7](Phospho)	1247	1.7607	0.816149
Vdac1	NP_035824.1	voltage-dependent anion-selective channel protein 1	WTEyGLTFTEK	[Y4](Phospho)	67	1.76003	0.815601
Mcm3ap	NP_062307.2	germinal-center associated nuclear protein	SQLSVFEVVPGTDQVDHAAAVKEySR	[Y24](Phospho)	669	1.759	0.814753
Ctcf	XP_006530707.1	transcriptional repressor CTCF isoform X2	THSGEKPyECYICHAR	[Y8](Phospho)	416	1.75389	0.810561
Dnaja2	NP_062768.1	dnaJ homolog subfamily A member 2	GEGMPQyRNPFEK	[Y7](Phospho)	320	1.75272	0.809597
Zzef1	XP_006532664.1	zinc finger ZZ-type and EF-hand domain-containing protein 1 isoform X1	TVKDyQLVQK	[Y5](Phospho)	2293	1.7511	0.80826
Ppip5k2	XP_006529552.1	inositol hexakisphosphate and diphosphoinositol-pentakisphosphate kinase 2 isoform X1	LHSTYRHDLKIyASDEGR	[Y12](Phospho)	569	1.75081	0.808023
Lgals9	NP_034838.2	galectin-9 isoform 1	FEEGGyVVCNTK	[Y6](Phospho)	70	1.75063	0.807874
Vps13c	NP_796158.2	vacuolar protein sorting-associated protein 13C	KIyLKDPITAK	[Y3](Phospho)	3707	1.7459	0.803974
Usp4	XP_006511759.1	ubiquitin carboxyl-terminal hydrolase 4 isoform X1	SARPYVYDLIAVSNHyGAMGVGHYTAYAK	[Y16](Phospho)	878	1.74493	0.803172
Smc6	NP_079971.2	structural maintenance of chromosomes protein 6	SLKIEAENKyDTIK	[Y10](Phospho)	786	1.74448	0.802793
Grb2	NP_001300865.1	growth factor receptor-bound protein 2	NyVTPVNR	[Y2](Phospho)	209	1.74381	0.802242
Pura	XP_011245162.1	transcriptional activator protein Pur-alpha isoform X1	FFFDVGSNKyGVFMR	[Y10](Phospho)	239	1.74374	0.802188
Ptpn12	XP_006535703.1	tyrosine-protein phosphatase non-receptor type 12 isoform X1	yKDILPFDHSR	[Y1](Phospho)	78	1.73997	0.799066
Pkm	NP_001240812.1	pyruvate kinase PKM isoform M1	LNFSHGTHEyHAETIK	[Y10](Phospho)	83	1.73837	0.797737
Rcc2	NP_776292.1	protein RCC2	GNLYSFGCPEyGQLGHNSDGK	[Y11](Phospho)	281	1.7346	0.794605
Tiprl	NP_663488.1	TIP41-like protein	LYHEADKTyMLR	[Y9](Phospho)	209	1.73235	0.792729
Polr1a	NP_033114.3	DNA-directed RNA polymerase I subunit RPA1	FKEEVNHySNEINK	[Y8](Phospho)	879	1.73058	0.791253
Psma2	NP_032970.2	proteasome subunit alpha type-2	GySFSLTTFSPSGK	[Y2](Phospho)	6	1.7298	0.790607
Tkt	NP_033414.1	transketolase	LGQSDPAPLQHQVDIyQK	[Y16](Phospho)	202	1.72932	0.790204
Pdk3	NP_663605.1	pyruvate dehydrogenase kinase, isozyme 3	AAPLAGFGyGLPISR	[Y9](Phospho)	326	1.72718	0.788421
Vrk1	XP_006515871.1	serine/threonine-protein kinase VRK1 isoform X2	ASNLLLSHKNPDQVyLVDYGLAYR	[Y15](Phospho)	213	1.72637	0.787743
Iqgap1	XP_006541013.2	ras GTPase-activating-like protein IQGAP1 isoform X1	SPDVGLyGVIPECGETYQSDLAEAK	[Y7](Phospho)	678	1.72402	0.78578
Sept7	NP_033989.2	septin-7 isoform 1	NLEGYVGFANLPNQVyR	[Y16](Phospho)	41	1.72283	0.78478
Lrrk1	XP_006540901.1	leucine-rich repeat serine/threonine-protein kinase 1 isoform X1	KVTIySFTGSQR	[Y5](Phospho)	1064	1.72202	0.784101
Smc4	XP_006502109.1	structural maintenance of chromosomes protein 4 isoform X1	IPGIyGR	[Y5](Phospho)	614	1.72107	0.783309
Prpf38b	NP_080121.1	pre-mRNA-splicing factor 38B	TYHEVVDEIyFK	[Y10](Phospho)	91	1.71968	0.782139
Pttg1ip	NP_666037.1	pituitary tumor-transforming gene 1 protein-interacting protein precursor	YGLFKEQNPyEKF	[Y10](Phospho)	171	1.71711	0.779985
Cdk1	NP_031685.2	cyclin-dependent kinase 1	IGEGTyGVVYK	[Y6](Phospho)	15	1.71621	0.779229
Cdk2	NP_904326.1	cyclin-dependent kinase 2 isoform 1	IGEGTyGVVYK	[Y6](Phospho)	15	1.71621	0.779229
Sptan1	XP_006497872.1	spectrin alpha chain, non-erythrocytic 1 isoform X1	ALSSEGKPYVTKEELyQNLTR	[Y16](Phospho)	2468	1.70962	0.773677
Cnot10	NP_705813.2	CCR4-NOT transcription complex subunit 10	GIVQSIVGQGyHR	[Y11](Phospho)	429	1.70919	0.773316
Pgm2	NP_082408.3	phosphoglucomutase-2	IALyETPTGWK	[Y4](Phospho)	353	1.70896	0.773121
Kif23	XP_006511515.1	kinesin-like protein KIF23 isoform X1	NGDYKETQySFKR	[Y9](Phospho)	73	1.70787	0.772194
p210	3011		SYTFLISSDyER	[Y10](Phospho)	852	1.70763	0.771999
Tyro3	NP_062265.2	tyrosine-protein kinase receptor TYRO3 isoform A precursor	KIySGDYYR	[Y3](Phospho)	671	1.70201	0.767235
Ago4	NP_694817.2	protein argonaute-4	HTyLPLEVCNIVAGQR	[Y3](Phospho)	328	1.70018	0.765685
Exosc9	NP_062266.1	exosome complex component RRP45	ISFGTDyGCCIVELGK	[Y7](Phospho)	43	1.69877	0.764494
Dnmt1	XP_006510051.1	DNA (cytosine-5)-methyltransferase 1 isoform X2	KDPVNETLyPEHYR	[Y9](Phospho)	1032	1.69536	0.761588
Vdac3	NP_035826.1	voltage-dependent anion-selective channel protein 3 isoform 2	SCSGVEFSTSGHAyTDTGK	[Y14](Phospho)	48	1.68872	0.755934
Slc25a4	NP_031476.3	ADP/ATP translocase 1	yFPTQALNFAFK	[Y1](Phospho)	81	1.68843	0.755679
Tsn	NP_035780.1	translin	KVEEVVyDLSIR	[Y7](Phospho)	210	1.68771	0.755069
Plek	NP_062422.1	pleckstrin	EDPAYLHyYDPAGGEDPLGAVHLR	[Y8](Phospho)	277	1.68533	0.753035
Bre	NP_851796.1	BRCA1-A complex subunit BRE isoform I	VQyVIQGYHK	[Y3](Phospho)	300	1.68495	0.752706
Haus1	XP_006526495.2	HAUS augmin-like complex subunit 1 isoform X1	TTEILyHLSER	[Y6](Phospho)	53	1.67645	0.745411
Rasa1	NP_663427.2	ras GTPase-activating protein 1	HFTNPyCNIYLNSVQVAK	[Y6](Phospho)	606	1.67334	0.742729
Ap2b1	NP_001030931.1	AP-2 complex subunit beta isoform a	CLKDEDPyVR	[Y8](Phospho)	136	1.66929	0.739238
Inppl1	XP_011239984.1	phosphatidylinositol 3,4,5-trisphosphate 5-phosphatase 2 isoform X1	RNQNyLDILR	[Y5](Phospho)	577	1.66911	0.739075
Tubgcp2	NP_001272936.1	gamma-tubulin complex component 2 isoform a	SFNyTGDSQAQELCLYLTK	[Y4](Phospho)	366	1.66757	0.737744
Cryz	XP_006501036.1	quinone oxidoreductase isoform X1	VHACGVNPVETyIR	[Y12](Phospho)	53	1.66624	0.736597
Sept9	NP_001106958.1	septin-9 isoform a	EMIPFAVVGSDHEyQVNGKR	[Y14](Phospho)	504	1.66602	0.736404
Actb	NP_031419.1	actin, cytoplasmic 1	DLTDyLMK	[Y5](Phospho)	188	1.66456	0.735139
Gemin5	NP_001160141.1	gem-associated protein 5 isoform 1	CYLGATSAyDAAK	[Y9](Phospho)	1052	1.66444	0.735033
Rps27l	NP_080743.1	40S ribosomal protein S27-like isoform 2	LVQSPNSyFMDVK	[Y8](Phospho)	31	1.66322	0.733977
Aak1	XP_006506254.1	AP2 associated kinase 1 isoform X1	REQGSSGLGSGSSGGGGSSSGLGSGyIGR	[Y26](Phospho)	34	1.66303	0.733818
Pola1	NP_032918.1	DNA polymerase alpha catalytic subunit	TLyFLPR	[Y3](Phospho)	392	1.65952	0.730767
F11r	NP_766235.1	junctional adhesion molecule A precursor	VIySQPSTR	[Y3](Phospho)	281	1.65838	0.729771
p210	3011		FNTLAELVHHHSTVADGLITTLHyPAPKR	[Y24](Phospho)	1116	1.6566	0.728224
Skiv2l2	NP_082427.1	superkiller viralicidic activity 2-like 2	SFYQFQHyR	[Y8](Phospho)	593	1.6549	0.726746
Rps2	NP_032529.2	40S ribosomal protein S2	KLLMMAGIDDCyTSAR	[Y12](Phospho)	223	1.65395	0.725917
Inppl1	XP_011239984.1	phosphatidylinositol 3,4,5-trisphosphate 5-phosphatase 2 isoform X1	TSDQAyIEFESIEAIVK	[Y6](Phospho)	748	1.65221	0.724394
Naa15	NP_444319.3	N-alpha-acetyltransferase 15, NatA auxiliary subunit	TQQTSPDKVDyEYSELLLYQNQVLR	[Y11](Phospho)	187	1.65211	0.724309
Actr3	NP_076224.1	actin-related protein 3	ySYVCPDLVK	[Y1](Phospho)	231	1.65066	0.723045
Rab8a	NP_075615.2	ras-related protein Rab-8A	TYDyLFK	[Y4](Phospho)	7	1.64793	0.720656
Atic	NP_080471.2	bifunctional purine biosynthesis protein PURH	yGMNPHQTPAQLYTLKPK	[Y1](Phospho)	208	1.64727	0.720078
Arhgap6	NP_033837.2	rho GTPase-activating protein 6 isoform a	LSLNPIyR	[Y7](Phospho)	409	1.64618	0.719124
Rnf213	XP_006534693.1	E3 ubiquitin-protein ligase RNF213 isoform X1	IIyGDPATFLPHLPQK	[Y3](Phospho)	4706	1.64588	0.718857
Plcg2	NP_758489.1	1-phosphatidylinositol 4,5-bisphosphate phosphodiesterase gamma-2	MyVDPSEINPSMPQR	[Y2](Phospho)	759	1.64464	0.717771
Eif3a	NP_034253.3	eukaryotic translation initiation factor 3 subunit A	FSVLQyVVPEVK	[Y6](Phospho)	382	1.64395	0.717169
Ap2b1	NP_001030931.1	AP-2 complex subunit beta isoform a	NVEGQDMLyQSLK	[Y9](Phospho)	902	1.64225	0.715676
Psmd10	NP_058579.2	26S proteasome non-ATPase regulatory subunit 10 isoform 1	GAHVNAVNQNGCTPLHyAASK	[Y17](Phospho)	112	1.64191	0.715379
Tes	NP_997059.1	testin	HTMNEGEPAIyAER	[Y11](Phospho)	249	1.64103	0.714601
Ptpn11	NP_035332.1	tyrosine-protein phosphatase non-receptor type 11 isoform a	yKNILPFDHTR	[Y1](Phospho)	279	1.64103	0.7146
Prkar2b	XP_006515077.1	cAMP-dependent protein kinase type II-beta regulatory subunit isoform X1	GTFDIyVK	[Y6](Phospho)	200	1.6408	0.714396
Vdac3	NP_035826.1	voltage-dependent anion-selective channel protein 3 isoform 2	DVFNKGyGFGMVK	[Y7](Phospho)	22	1.63448	0.708832
Anxa5	NP_033803.1	annexin A5	NFATSLySMIK	[Y7](Phospho)	295	1.63364	0.708092
Ctps	NP_058028.2	CTP synthase 1	KLYGDTDyLEER	[Y8](Phospho)	473	1.63218	0.706803
Impdh2	NP_035960.2	inosine-5'-monophosphate dehydrogenase 2	TSSAQVEGGVHSLHSyEK	[Y16](Phospho)	509	1.63083	0.705604
Stat3	NP_998825.1	signal transducer and activator of transcription 3 isoform 2	YCRPESQEHPEADPGAAPyLK	[Y19](Phospho)	704	1.62937	0.70431
Mlkl	NP_001297542.1	mixed lineage kinase domain-like protein isoform 1	MSTIYRGEyHR	[Y9](Phospho)	211	1.62788	0.702996
Guk1	NP_032219.2	guanylate kinase isoform 1	NPRPGEEDGKDyYFVTR	[Y12](Phospho)	74	1.623	0.698666
Eif3g	NP_058572.2	eukaryotic translation initiation factor 3 subunit G	TVTEyKIEEDGKK	[Y5](Phospho)	70	1.62298	0.698648
Fkbp5	NP_034350.1	peptidyl-prolyl cis-trans isomerase FKBP5	VGTSDEAPMFGDKVYVHyK	[Y18](Phospho)	57	1.6227	0.698397
Gdi1	NP_034403.1	rab GDP dissociation inhibitor alpha	SPYLyPLYGLGELPQGFAR	[Y5](Phospho)	226	1.62249	0.698206
Adss	NP_031448.2	adenylosuccinate synthetase isozyme 2	DGVyFLYEALHGPPK	[Y4](Phospho)	236	1.62028	0.696243
Eif3l	NP_660121.2	eukaryotic translation initiation factor 3 subunit L	GDPQVYEELFSyACPK	[Y12](Phospho)	415	1.61836	0.694533
Akr1b3	NP_033788.3	aldose reductase	YKPAVNQIECHPyLTQEK	[Y13](Phospho)	190	1.6179	0.694127
Snrnp70	NP_033250.3	U1 small nuclear ribonucleoprotein 70 kDa	EFEVyGPIK	[Y5](Phospho)	126	1.61748	0.693751
Rpl18a	NP_084027.1	60S ribosomal protein L18a	SSGEIVyCGQVFEK	[Y7](Phospho)	63	1.61054	0.68754
Uba1	NP_033483.2	ubiquitin-like modifier-activating enzyme 1 isoform 1	QMNPyIQVTSHQNR	[Y5](Phospho)	602	1.60944	0.686562
Rab2a	NP_067493.1	ras-related protein Rab-2A	TASNVEEAFINTAKEIyEK	[Y17](Phospho)	168	1.60937	0.686493
Cars	NP_038770.3	cysteine--tRNA ligase, cytoplasmic isoform 1	IVDNGyGYASNGSVYFDTAK	[Y6](Phospho)	343	1.60798	0.685248
Bpnt1	XP_006497223.1	3'(2'),5'-bisphosphate nucleotidase 1 isoform X1	NYEyYASHVPESVK	[Y4](Phospho)	308	1.60795	0.68522
Twf2	NP_036006.1	twinfilin-2	KIEIGDGAELTAEFLyDEVHPK	[Y16](Phospho)	309	1.60468	0.68229
Flna	XP_006527974.1	filamin-A isoform X2	LySVSYLLK	[Y2](Phospho)	2614	1.60443	0.682061
Thop1	NP_073144.3	thimet oligopeptidase	SSLLGFHTHADyVLEMNMAK	[Y12](Phospho)	278	1.60301	0.680783
Ak2	NP_001029138.1	adenylate kinase 2, mitochondrial isoform a	TRLEAyHTQTTPLVEYYR	[Y6](Phospho)	190	1.6029	0.680688
Rnf213	XP_006534693.1	E3 ubiquitin-protein ligase RNF213 isoform X1	GGSSKDTVEYEFIyEQAQK	[Y14](Phospho)	481	1.60282	0.680608
Alad	XP_006537702.1	delta-aminolevulinic acid dehydratase isoform X1	AGADIIITyFAPQLLK	[Y9](Phospho)	318	1.60233	0.680167
Mapk1	NP_036079.1	mitogen-activated protein kinase 1	YTNLSYIGEGAYGMVCSAyDNLNKVR	[Y19](Phospho)	41	1.60232	0.680159
Psmb4	NP_032971.2	proteasome subunit beta type-4 precursor	VNDSTMLGASGDyADFQYLK	[Y13](Phospho)	102	1.60216	0.680022
Unkl	NP_001183953.1	putative E3 ubiquitin-protein ligase UNKL isoform 1	AAAAALSGSPPQTEKPTHyR	[Y19](Phospho)	25	1.60149	0.679419
Gmds	NP_666153.1	GDP-mannose 4,6 dehydratase	yYRPTEVDFLQGDCSK	[Y1](Phospho)	323	1.599	0.677171
Pdlim2	NP_666090.1	PDZ and LIM domain protein 2	yRHPGCYTCADCGLNLK	[Y1](Phospho)	302	1.59648	0.674891
Hspa4	NP_032326.3	heat shock 70 kDa protein 4	KEDIyAVEIVGGATR	[Y5](Phospho)	336	1.59645	0.674865
Cse1l	NP_076054.1	exportin-2	HKDAAIyLVTSLASK	[Y7](Phospho)	432	1.59631	0.674744
Ascc3	NP_932124.2	activating signal cointegrator 1 complex subunit 3	TGyFSSTDLGR	[Y3](Phospho)	976	1.59544	0.673954
Pabpc2	NP_035163.1	poly A binding protein, cytoplasmic 2	ELNGKHIyVGR	[Y8](Phospho)	262	1.59483	0.673402
Ddx6	NP_031867.1	probable ATP-dependent RNA helicase DDX6	GVTQyYAYVTER	[Y5](Phospho)	312	1.59202	0.670861
Tln1	XP_006537833.1	talin-1 isoform X2	ALDyYMLR	[Y4](Phospho)	70	1.59191	0.670756
Lcp1	XP_006518764.1	plastin-2 isoform X1	EGICAIGGTSEQSSVGTQHSYSEEEKyAFVNWINK	[Y27](Phospho)	124	1.59169	0.67056
Vars	NP_035820.3	valine--tRNA ligase	LHEEGVIyR	[Y8](Phospho)	468	1.58871	0.667854
Hsp90ab1	NP_032328.2	heat shock protein HSP 90-beta	SIYyITGESK	[Y4](Phospho)	485	1.58706	0.666357
Tuba1a	NP_035783.1	tubulin alpha-1A chain	IHFPLATyAPVISAEK	[Y8](Phospho)	272	1.58688	0.666193
Cars	NP_038770.3	cysteine--tRNA ligase, cytoplasmic isoform 1	IVDNGYGYASNGSVyFDTAK	[Y15](Phospho)	352	1.58683	0.666147
Gnas	NP_034439.2	protein GNAS isoform XLas	ISTASGDGRHYCyPHFTCAVDTENIR	[Y13](Phospho)	1099	1.58363	0.663239
Nudt16l1	NP_080115.1	protein syndesmos isoform 1	yQLLFALK	[Y1](Phospho)	171	1.58357	0.66318
1700009N14Rik	NP_001074564.1	uncharacterized protein LOC75471	SNyNFEKPFLWLSR	[Y3](Phospho)	155	1.57524	0.655575
Casp7	XP_006526679.1	caspase-7 isoform X1	DRVPTyLYR	[Y6](Phospho)	105	1.57272	0.653258
Hsp90aa1	NP_034610.1	heat shock protein HSP 90-alpha	VILHLKEDQTEyLEER	[Y12](Phospho)	197	1.57211	0.652701
Hsp90ab1	NP_032328.2	heat shock protein HSP 90-beta	VILHLKEDQTEyLEER	[Y12](Phospho)	192	1.57211	0.652701
Eno1	XP_006538588.2	alpha-enolase isoform X1	yITPDQLADLYK	[Y1](Phospho)	270	1.57159	0.652223
Uba1	NP_033483.2	ubiquitin-like modifier-activating enzyme 1 isoform 1	LAyVAAGDLAPINAFIGGLAAQEVMK	[Y3](Phospho)	448	1.57064	0.651352
Gmds	NP_666153.1	GDP-mannose 4,6 dehydratase	YyRPTEVDFLQGDCSK	[Y2](Phospho)	324	1.57056	0.65128
Tubgcp5	NP_666302.2	gamma-tubulin complex component 5	TIEGIyEK	[Y6](Phospho)	69	1.56781	0.64875
Pitpna	NP_032876.1	phosphatidylinositol transfer protein alpha isoform	QELVNQKDCPyMCAYK	[Y11](Phospho)	190	1.56701	0.648019
Ap3m1	XP_006519355.1	AP-3 complex subunit mu-1 isoform X1	VSSQNLVAIPVyVK	[Y12](Phospho)	275	1.56591	0.647004
Eif3b	NP_598677.1	eukaryotic translation initiation factor 3 subunit B	NGDyLCVK	[Y4](Phospho)	514	1.56564	0.64675
Anapc7	NP_062779.3	anaphase-promoting complex subunit 7	ALyLGAK	[Y3](Phospho)	326	1.56468	0.645866
Smg6	NP_001002764.1	telomerase-binding protein EST1A	FKLEDyMDGLAIR	[Y6](Phospho)	702	1.56406	0.645291
Plec	NP_001157012.1	plectin isoform 12alpha	SIITYVSSLyDAMPR	[Y10](Phospho)	407	1.56404	0.645282
Eif3j2	NP_001242984.1	eukaryotic translation initiation factor 3 subunit J-B	SLyYASFLEALVR	[Y3](Phospho)	180	1.56399	0.645229
Actn1	XP_006515450.1	alpha-actinin-1 isoform X4	HRPELIDyGK	[Y8](Phospho)	193	1.56305	0.644365
Psma2	NP_032970.2	proteasome subunit alpha type-2	LVQIEyALAAVAGGAPSVGIK	[Y6](Phospho)	24	1.56301	0.64433
Sept7	NP_033989.2	septin-7 isoform 1	NLEGyVGFANLPNQVYR	[Y5](Phospho)	30	1.56233	0.643701
Hdac1	NP_032254.1	histone deacetylase 1	MTHNLLLNYGLyR	[Y12](Phospho)	48	1.5615	0.64293
Slc25a5	NP_031477.1	ADP/ATP translocase 2	AAYFGIyDTAK	[Y7](Phospho)	195	1.56023	0.64176
Abi1	NP_001070658.1	abl interactor 1 isoform 1	RALIESyQNLTR	[Y7](Phospho)	23	1.55947	0.641052
Itgb1	NP_034708.1	integrin beta-1 precursor	SAVTTVVNPKyEGK	[Y11](Phospho)	795	1.55804	0.63973
Cyfip2	XP_006534525.1	cytoplasmic FMR1-interacting protein 2 isoform X1	CNEQPNRVEIyEK	[Y11](Phospho)	108	1.55793	0.639634
Rcc2	NP_776292.1	protein RCC2	TLDGIFSEQVAMGySHSLVIAR	[Y14](Phospho)	491	1.55662	0.638418
Rpl7	NP_035421.2	60S ribosomal protein L7	FGIICMEDLIHEIyTVGKR	[Y14](Phospho)	217	1.55658	0.638383
Skap2	NP_061243.1	src kinase-associated phosphoprotein 2	IyQFTAASPK	[Y2](Phospho)	197	1.55552	0.637394
Tln1	XP_006537833.1	talin-1 isoform X2	TLAESALQLLyTAK	[Y11](Phospho)	1794	1.55477	0.636705
Usp48	XP_006538661.2	ubiquitin carboxyl-terminal hydrolase 48 isoform X1	ISEyAANIFYSR	[Y4](Phospho)	561	1.55418	0.636156
Sptan1	XP_006497872.1	spectrin alpha chain, non-erythrocytic 1 isoform X1	AGTFQAFEQFGQQLLAHGHyASPEIK	[Y20](Phospho)	1423	1.55394	0.635934
Rbl1	NP_035379.2	retinoblastoma-like protein 1 isoform 1	GIKEHyFKPYISK	[Y6](Phospho)	270	1.55201	0.634134
Gsr	NP_034474.4	glutathione reductase, mitochondrial precursor	GVyAVGDVCGK	[Y3](Phospho)	349	1.55093	0.633136
Dnm2	XP_006510036.1	dynamin-2 isoform X1	yMLPLDNLK	[Y1](Phospho)	573	1.54828	0.63067
Eif4a1	NP_659207.1	eukaryotic initiation factor 4A-I isoform 1	VVMALGDyMGASCHACIGGTNVR	[Y8](Phospho)	126	1.54792	0.630331
Dhx9	XP_011246220.1	ATP-dependent RNA helicase A isoform X1	VAyERGEEPGKSCGYSVR	[Y3](Phospho)	462	1.54641	0.628919
Usp4	XP_006511759.1	ubiquitin carboxyl-terminal hydrolase 4 isoform X1	YMSNTyEQLSK	[Y6](Phospho)	192	1.5454	0.62798
Ywhaz	NP_035870.1	14-3-3 protein zeta/delta isoform 1	yLAEVAAGDDKK	[Y1](Phospho)	128	1.54499	0.627595
Eno1	XP_006538588.2	alpha-enolase isoform X1	AAVPSGASTGIyEALELR	[Y12](Phospho)	44	1.54401	0.626679
Ptpn11	NP_035332.1	tyrosine-protein phosphatase non-receptor type 11 isoform a	VyENVGLMQQQR	[Y2](Phospho)	584	1.54306	0.625795
Pfkl	NP_032852.2	ATP-dependent 6-phosphofructokinase, liver type	CHEHYTTEFLyNLYSSEGR	[Y11](Phospho)	640	1.54237	0.625152
Gsr	NP_034474.4	glutathione reductase, mitochondrial precursor	SHIEIIHGyATFADGPRPTVEVNGK	[Y9](Phospho)	151	1.54124	0.624091
Hist1h2bp	NP_835509.2	histone H2B type 1-P isoform 1	ESYSVyVYK	[Y6](Phospho)	41	1.54037	0.62328
Alkbh3	XP_006500186.1	alpha-ketoglutarate-dependent dioxygenase alkB homolog 3 isoform X1	MGIREDVTyPQPR	[Y9](Phospho)	127	1.53997	0.622903
Drg2	NP_067329.1	developmentally-regulated GTP-binding protein 2	yRAQLLEPSK	[Y1](Phospho)	37	1.53736	0.620458
Pdlim5	XP_006501801.1	PDZ and LIM domain protein 5 isoform X3	NNVFHLEDGEPYCETDYyALFGTICR	[Y18](Phospho)	669	1.53678	0.619911
Smc3	NP_031816.2	structural maintenance of chromosomes protein 3	SNPyYIVK	[Y4](Phospho)	136	1.53567	0.618868
Exoc3	NP_796307.2	exocyst complex component 3	VAGMLQRPDQLDKVEQyR	[Y17](Phospho)	42	1.53561	0.618809
Anxa5	NP_033803.1	annexin A5	LYDAyELK	[Y5](Phospho)	92	1.53478	0.618033
Cluh	NP_001074627.1	clustered mitochondria protein homolog	SALQHEKEGyTIYK	[Y10](Phospho)	1213	1.53374	0.617055
Memo1	NP_598532.1	protein MEMO1	FRYSYYDESQGEIyR	[Y14](Phospho)	210	1.5333	0.616642
Ddx17	NP_951062.1	probable ATP-dependent RNA helicase DDX17 isoform 1	STCIyGGAPK	[Y5](Phospho)	200	1.53277	0.616143
Cap1	NP_001287996.1	adenylyl cyclase-associated protein 1	EMNDAAMFyTNR	[Y9](Phospho)	163	1.53257	0.615957
Hk2	NP_038848.1	hexokinase-2	VDQYLyHMR	[Y6](Phospho)	27	1.53221	0.615618
Cdc16	NP_081552.2	cell division cycle protein 16 homolog	KLDKLyEACR	[Y6](Phospho)	69	1.53176	0.615187
Crcp	NP_031787.1	DNA-directed RNA polymerase III subunit RPC9	HSAGQQNLNAITyETLK	[Y13](Phospho)	47	1.53047	0.613971
Ppp1ca	NP_114074.1	serine/threonine-protein phosphatase PP1-alpha catalytic subunit	IYGFyDECK	[Y5](Phospho)	137	1.52937	0.61294
Smg8	NP_077224.1	protein SMG8	RLQHALEDQIyR	[Y11](Phospho)	309	1.52795	0.611598
Phb2	NP_031557.2	prohibitin-2	VLSRPNAQELPSMyQR	[Y14](Phospho)	121	1.52294	0.60686
Arhgdia	NP_598557.3	rho GDP-dissociation inhibitor 1	IDKTDyMVGSYGPR	[Y6](Phospho)	144	1.52135	0.605355
Fcer1g	NP_034315.1	high affinity immunoglobulin epsilon receptor subunit gamma precursor	EKADAVyTGLNTR	[Y7](Phospho)	65	1.51925	0.60336
Prpf8	NP_619600.2	pre-mRNA-processing-splicing factor 8	ANPALyVLR	[Y6](Phospho)	1741	1.51538	0.599681
Rplp2	XP_006536292.1	60S acidic ribosomal protein P2 isoform X1	yVASYLLAALGGNSSPSAK	[Y1](Phospho)	3	1.51493	0.599255
Pafah1b1	NP_038653.1	platelet-activating factor acetylhydrolase IB subunit alpha	SNGyEEAYSVFKK	[Y4](Phospho)	24	1.51302	0.597432
Prmt1	NP_062804.1	protein arginine N-methyltransferase 1 isoform 1	TGFSTSPESPyTHWK	[Y11](Phospho)	309	1.51281	0.597229
Acaa1b	NP_666342.1	3-ketoacyl-CoA thiolase B, peroxisomal precursor	SYAVVGVPPDVMGIGPAyAIPAALQK	[Y18](Phospho)	323	1.51248	0.596912
Scaf8	NP_598884.2	protein SCAF8	TFNSELYSLNDyKPPISK	[Y12](Phospho)	17	1.51184	0.596305
Iqgap1	XP_006541013.2	ras GTPase-activating-like protein IQGAP1 isoform X1	LQQTySALNSK	[Y5](Phospho)	1534	1.51182	0.596283
Eif2s1	NP_080390.1	eukaryotic translation initiation factor 2 subunit 1	VDKEKGyIDLSK	[Y7](Phospho)	82	1.51032	0.594855
Msh6	NP_034960.1	DNA mismatch repair protein Msh6	AIMyEETTYSK	[Y4](Phospho)	842	1.51027	0.594804
Rps12	NP_035425.2	40S ribosomal protein S12	DYGKESQAKDVIEEyFK	[Y15](Phospho)	127	1.50995	0.594502
Gm12657	NP_001074488.1	predicted gene 12657	yRPGTVALR	[Y1](Phospho)	42	1.50927	0.593848
Vcp	NP_033529.3	transitional endoplasmic reticulum ATPase	LDQLIyIPLPDEK	[Y6](Phospho)	644	1.50707	0.591751
Gab2	NP_034378.2	GRB2-associated-binding protein 2 isoform 1	MSGDPDVLEyYKNEHSK	[Y10](Phospho)	50	1.5061	0.590818
Kif13a	XP_006516924.1	kinesin-like protein KIF13A isoform X1	IyLIVK	[Y2](Phospho)	1251	1.50475	0.589528
Cct8	NP_033970.3	T-complex protein 1 subunit theta	HFSGLEEAVyR	[Y10](Phospho)	30	1.50378	0.588593
Cltc	XP_006534046.1	clathrin heavy chain 1 isoform X1	FLRENPYyDSR	[Y8](Phospho)	901	1.50239	0.587257
Qk	NP_001152989.1	protein quaking isoform 1	LyVPVKEYPDFNFVGR	[Y2](Phospho)	87	1.50141	0.586319
Wdr1	NP_035845.1	WD repeat-containing protein 1	yAPSGFYIASGDISGK	[Y1](Phospho)	66	1.49798	0.583018
Pfkp	NP_001278000.1	ATP-dependent 6-phosphofructokinase, platelet type isoform 2	MFAIyDGFEGFANGQIK	[Y5](Phospho)	446	1.4975	0.582556
Eif3b	NP_598677.1	eukaryotic translation initiation factor 3 subunit B	MTLDTLSIyETPSMGLLDKK	[Y9](Phospho)	438	1.49572	0.580842
Prune	NP_775482.1	protein prune homolog	VAISAIyMDLK	[Y7](Phospho)	254	1.49517	0.580305
Psma6	NP_036098.1	proteasome subunit alpha type-6 isoform 1	CDPAGYyCGFK	[Y7](Phospho)	160	1.49473	0.579888
Cks2	NP_079691.1	cyclin-dependent kinases regulatory subunit 2	QIYYSDKYFDEHyEYR	[Y13](Phospho)	17	1.4941	0.579278
Cks2	NP_079691.1	cyclin-dependent kinases regulatory subunit 2	QIYYSDKYFDEHYEyR	[Y15](Phospho)	19	1.4941	0.579278
Eif3a	NP_034253.3	eukaryotic translation initiation factor 3 subunit A	KQPALDVLyDVMK	[Y9](Phospho)	32	1.49333	0.578534
Mcm7	NP_032594.1	DNA replication licensing factor MCM7	LyLQTR	[Y2](Phospho)	221	1.49036	0.575659
Impdh2	NP_035960.2	inosine-5'-monophosphate dehydrogenase 2	ALALGASTVMMGSLLAATTEAPGEyFFSDGIR	[Y25](Phospho)	400	1.48855	0.573906
LOC102642689	XP_006543536.1	40S ribosomal protein SA	yVDIAIPCNNK	[Y1](Phospho)	156	1.48815	0.57352
Ptpn11	NP_035332.1	tyrosine-protein phosphatase non-receptor type 11 isoform a	FIyMAVQHYIETLQR	[Y3](Phospho)	519	1.48499	0.57045
Rars	NP_080212.2	arginine--tRNA ligase, cytoplasmic	LFEFAGyDVLR	[Y7](Phospho)	230	1.48418	0.569666
Diaph1	NP_001292909.1	protein diaphanous homolog 1 isoform 1	NDyEARPQYYK	[Y3](Phospho)	424	1.48403	0.569523
Shmt2	NP_082506.1	serine hydroxymethyltransferase, mitochondrial isoform 1	AALEALGSCLNNKYSEGyPGKR	[Y18](Phospho)	100	1.48367	0.569171
Aldh2	NP_033786.1	aldehyde dehydrogenase, mitochondrial isoform 1 precursor	yGLAAAVFTK	[Y1](Phospho)	444	1.4834	0.568908
Rassf5	NP_061220.2	ras association domain-containing protein 5 isoform 1	LSIADYPLyLR	[Y9](Phospho)	338	1.48103	0.566604
Kpnb1	NP_032405.3	importin subunit beta-1	NSLTSKDPDIKAQyQQR	[Y14](Phospho)	76	1.48097	0.566543
Fermt3	XP_006526656.1	fermitin family homolog 3 isoform X1	GYRQyWVVFK	[Y5](Phospho)	372	1.48017	0.565761
Pnpo	NP_598782.1	pyridoxine-5'-phosphate oxidase	KLPEKEAENyFHSRPK	[Y10](Phospho)	157	1.47976	0.565363
Skap2	NP_061243.1	src kinase-associated phosphoprotein 2	TVFYYyGSDKDKQQK	[Y6](Phospho)	152	1.47873	0.564358
Nfkb1	NP_032715.2	nuclear factor NF-kappa-B p105 subunit	RLEPVVSDAIyDSKAPNASNLK	[Y11](Phospho)	238	1.47682	0.562493
Vasp	NP_033525.2	vasodilator-stimulated phosphoprotein isoform 1	VQIyHNPTANSFR	[Y4](Phospho)	39	1.47311	0.558869
Cyfip2	XP_006534525.1	cytoplasmic FMR1-interacting protein 2 isoform X1	yAPLHLVPLIER	[Y1](Phospho)	1078	1.47285	0.55861
Csrp1	NP_031817.1	cysteine and glycine-rich protein 1	TVyFAEEVQCEGNSFHK	[Y3](Phospho)	18	1.47278	0.55854
Ola1	NP_080218.1	obg-like ATPase 1 isoform a	VPVPDERFDFLCQyHKPASK	[Y14](Phospho)	77	1.47266	0.558428
Dok2	XP_011243245.1	docking protein 2 isoform X1	LyLLAAPSAER	[Y2](Phospho)	118	1.47262	0.558386
Polr2a	NP_001277997.1	DNA-directed RNA polymerase II subunit RPB1	ELyHVISFDGSYVNYR	[Y3](Phospho)	1383	1.47089	0.556689
Lcp1	XP_006518764.1	plastin-2 isoform X1	VyALPEDLVEVNPK	[Y2](Phospho)	598	1.47018	0.555991
Gdi1	NP_034403.1	rab GDP dissociation inhibitor alpha	YGKSPyLYPLYGLGELPQGFAR	[Y6](Phospho)	224	1.4683	0.554143
Ampd2	NP_001276649.1	AMP deaminase 2 isoform a	EVMADLEESKyQNAELR	[Y11](Phospho)	480	1.46679	0.552658
Zfp512	NP_766581.2	zinc finger protein 512	IQCPNQGCEAVySSVSGLK	[Y12](Phospho)	419	1.4654	0.551294
Dnmt1	XP_006510051.1	DNA (cytosine-5)-methyltransferase 1 isoform X2	VLEQIEEVDGRVyCSSITK	[Y13](Phospho)	985	1.46529	0.551187
Tln1	XP_006537833.1	talin-1 isoform X2	TMQFEPSTMVyDACR	[Y11](Phospho)	26	1.46528	0.551178
Pfn1	NP_035202.1	profilin-1	CyEMASHLRR	[Y2](Phospho)	129	1.46466	0.550568
Wdr1	NP_035845.1	WD repeat-containing protein 1	YAPSGFyIASGDISGK	[Y7](Phospho)	72	1.46394	0.549852
Npm1	NP_032748.1	nucleophosmin isoform 1	ADKDyHFKVDNDENEHQLSLR	[Y5](Phospho)	29	1.46287	0.548806
Tnk2	XP_006522399.1	activated CDC42 kinase 1 isoform X5	AAQyLKVEQLFGLGLRPR	[Y4](Phospho)	1026	1.46283	0.548758
Hist1h4k	NP_835583.1	histone H4	ISGLIyEETR	[Y6](Phospho)	52	1.46046	0.546426
1700009N14Rik	NP_001074564.1	uncharacterized protein LOC75471	NLQyYDISAK	[Y4](Phospho)	146	1.4598	0.545767
Bpgm	NP_031589.1	bisphosphoglycerate mutase	LNERHyGALIGLNR	[Y6](Phospho)	92	1.4588	0.544781
Ubr1	NP_033487.2	E3 ubiquitin-protein ligase UBR1	GCAYPAPYLDEyGETDPGLKR	[Y12](Phospho)	1703	1.45764	0.543633
Tcof1	NP_001185913.1	treacle protein isoform 1	ELLPLIyHHLLQAGYVR	[Y7](Phospho)	15	1.45652	0.542525
Snrpn	NP_038698.1	small nuclear ribonucleoprotein-associated protein N	MLQHIDyR	[Y7](Phospho)	15	1.45593	0.541936
Ddx58	NP_766277.3	probable ATP-dependent RNA helicase DDX58	VVETSHyTVLGDAFKER	[Y7](Phospho)	832	1.45363	0.53966
Cct3	NP_033966.1	T-complex protein 1 subunit gamma	KIGDEyFTFITDCKDPK	[Y6](Phospho)	359	1.45329	0.53932
Kif5b	NP_032474.2	kinesin-1 heavy chain	FRPLNESEVNRGDKyVAK	[Y15](Phospho)	29	1.45121	0.537261
Phb2	NP_031557.2	prohibitin-2	MLGEALSKNPGyIK	[Y12](Phospho)	248	1.44917	0.535229
Gnai2	NP_032164.2	guanine nucleotide-binding protein G(i) subunit alpha-2	IIHEDGySEEECR	[Y7](Phospho)	61	1.44844	0.534501
Vps4b	NP_033216.2	vacuolar protein sorting-associated protein 4B	IyIPLPEAHAR	[Y2](Phospho)	297	1.44801	0.534073
Agps	NP_766254.2	alkyldihydroxyacetonephosphate synthase, peroxisomal	SVKEyVDPSNIFGNR	[Y5](Phospho)	658	1.44747	0.533534
Dlg1	XP_006521824.1	disks large homolog 1 isoform X2	NTSDFVyLK	[Y7](Phospho)	399	1.44652	0.532586
Tpp2	NP_033444.1	tripeptidyl-peptidase 2 isoform 1	VNESSHyDLAFTDVHFKPGQIR	[Y7](Phospho)	645	1.44343	0.529499
Ranbp2	NP_035370.2	E3 SUMO-protein ligase RanBP2	EGPyWNCNSCSFK	[Y4](Phospho)	1349	1.44276	0.528827
Snx6	NP_081274.2	sorting nexin-6	ESQAAKDLLyR	[Y10](Phospho)	311	1.44245	0.528525
Psma2	NP_032970.2	proteasome subunit alpha type-2	HIGLVySGMGPDYR	[Y6](Phospho)	76	1.44203	0.528102
Btk	XP_006528546.1	tyrosine-protein kinase BTK isoform X1	HYVVCSTPQSQYyLAEK	[Y13](Phospho)	345	1.44169	0.527756
Calm1	NP_001300863.1	calmodulin isoform 1	VFDKDGNGyISAAELR	[Y9](Phospho)	148	1.44109	0.527156
Cap1	NP_001287996.1	adenylyl cyclase-associated protein 1	QVAYIyK	[Y6](Phospho)	353	1.4386	0.524661
Pkm	NP_001240812.1	pyruvate kinase PKM isoform M1	AEGSDVANAVLDGADCIMLSGETAKGDyPLEAVR	[Y28](Phospho)	370	1.43843	0.52449
Tollip	NP_076253.1	toll-interacting protein	LGYAVyETPTAHNGAK	[Y6](Phospho)	86	1.43688	0.522935
Vdac1	NP_035824.1	voltage-dependent anion-selective channel protein 1	GyGFGLIK	[Y2](Phospho)	22	1.43625	0.522304
Actb	NP_031419.1	actin, cytoplasmic 1	IWHHTFyNELR	[Y7](Phospho)	91	1.43612	0.522172
Eif3d	NP_061219.2	eukaryotic translation initiation factor 3 subunit D	WTCCALLAGSEyLK	[Y12](Phospho)	446	1.43489	0.52094
Pabpc1	XP_011243641.1	polyadenylate-binding protein 1 isoform X1	IVATKPLyVALAQR	[Y8](Phospho)	364	1.43306	0.519094
Wdr1	NP_035845.1	WD repeat-containing protein 1	AHDGGIyAISWSPDSTHLLSASGDK	[Y7](Phospho)	238	1.43154	0.517572
Lsm2	NP_001103571.1	U6 snRNA-associated Sm-like protein LSm2 isoform 2	MLFySFFK	[Y4](Phospho)	4	1.43108	0.517108
Psma2	NP_032970.2	proteasome subunit alpha type-2	LAQQYyLVYQEPIPTAQLVQR	[Y6](Phospho)	98	1.42972	0.515737
Prpf8	NP_619600.2	pre-mRNA-processing-splicing factor 8	TNHIyVSSDDIK	[Y5](Phospho)	2091	1.42868	0.51468
Akr1b3	NP_033788.3	aldose reductase	HIDCAQVyQNEKEVGVALQEK	[Y8](Phospho)	49	1.42816	0.514156
Usp4	XP_006511759.1	ubiquitin carboxyl-terminal hydrolase 4 isoform X1	SARPYVYDLIAVSNHYGAMGVGHyTAYAK	[Y24](Phospho)	886	1.42802	0.514021
Strn3	XP_011242524.1	striatin-3 isoform X1	SASLDVEPIyTFR	[Y10](Phospho)	583	1.42717	0.513158
Top2a	XP_006533216.1	DNA topoisomerase 2-alpha isoform X1	HVDyVADQIVSK	[Y4](Phospho)	327	1.42612	0.512097
Hspa4	NP_032326.3	heat shock 70 kDa protein 4	LMNETTAVALAYGIyKQDLPALEEKPR	[Y15](Phospho)	184	1.42495	0.51091
Casp8	NP_001264855.1	caspase-8 isoform 2	GyCLIINNHDFSK	[Y2](Phospho)	257	1.42437	0.510328
Usp14	NP_067497.2	ubiquitin carboxyl-terminal hydrolase 14 isoform 1	yLFTGLK	[Y1](Phospho)	285	1.42363	0.509574
Arhgap35	XP_006539872.1	rho GTPase-activating protein 35 isoform X1	NEEENIySVPHDSTQGK	[Y7](Phospho)	1105	1.42301	0.508946
Dhx57	XP_006523510.1	putative ATP-dependent RNA helicase DHX57 isoform X2	NDGyVHIHPSSVNYQVR	[Y4](Phospho)	1263	1.42292	0.508855
Pkm	NP_001240812.1	pyruvate kinase PKM isoform M1	ITLDNAyMEK	[Y7](Phospho)	148	1.42264	0.508572
Ufc1	NP_079664.1	ubiquitin-fold modifier-conjugating enzyme 1	LKEEyQSLIR	[Y5](Phospho)	36	1.4226	0.50853
Hnrnpl	XP_006539619.1	heterogeneous nuclear ribonucleoprotein L isoform X2	NPNGPyPYTLK	[Y6](Phospho)	608	1.42103	0.506938
Upf1	NP_001116301.1	regulator of nonsense transcripts 1 isoform a	TVTSATIVyHLAR	[Y9](Phospho)	513	1.42062	0.506519
Arpc3	NP_062798.1	actin-related protein 2/3 complex subunit 3	DTDIVDEAIyYFK	[Y10](Phospho)	47	1.41858	0.504443
Tubgcp3	XP_006508861.1	gamma-tubulin complex component 3 isoform X1	DILyVFQGIDGK	[Y4](Phospho)	254	1.41799	0.503845
Irs2	NP_001074681.1	insulin receptor substrate 2	ASSPAESSPEDSGyMR	[Y14](Phospho)	734	1.4149	0.5007
Mtap	NP_077753.1	S-methyl-5'-thioadenosine phosphorylase	yVDTPFGKPSDALILGK	[Y1](Phospho)	33	1.41291	0.498668
Strn	XP_006524420.1	striatin isoform X2	STSLDVEPIyTFR	[Y10](Phospho)	539	1.41176	0.497495
Lrrc58	NP_796067.2	leucine-rich repeat-containing protein 58	SLSLHNNLLTyLPR	[Y11](Phospho)	221	1.40484	0.49041
Eif2s2	NP_080306.1	eukaryotic translation initiation factor 2 subunit 2	LyFLQCETCHSR	[Y2](Phospho)	296	1.40405	0.489595
Mtap	NP_077753.1	S-methyl-5'-thioadenosine phosphorylase	TSLRPQTFyDGSHCSAR	[Y9](Phospho)	125	1.40325	0.488776
Snrpa1	NP_067311.4	U2 small nuclear ribonucleoprotein A'	SLTyLSILR	[Y4](Phospho)	117	1.40269	0.488194
Hnrnph1	XP_006533938.1	heterogeneous nuclear ribonucleoprotein H isoform X1	yIEIFK	[Y1](Phospho)	180	1.40259	0.488098
G6pdx	NP_032088.1	glucose-6-phosphate 1-dehydrogenase X	NSYVAGQyDDAASYK	[Y8](Phospho)	112	1.40244	0.487935
Lyn	NP_001104566.1	tyrosine-protein kinase Lyn isoform A	LYAVVTKEEPIyIITEFMAK	[Y12](Phospho)	316	1.4017	0.487179
Gnpnat1	XP_006519339.1	glucosamine 6-phosphate N-acetyltransferase isoform X1	KLNCyKITLECLPQNVGFYK	[Y5](Phospho)	151	1.40126	0.486727
p210	3011		NGQGWVPSNyITPVNSLEK	[Y10](Phospho)	1016	1.39922	0.48462
Flna	XP_006527974.1	filamin-A isoform X2	LQVEPAVDTSGVQCyGPGIEGQGVFR	[Y15](Phospho)	1261	1.39839	0.483772
Acad11	NP_780533.2	acyl-CoA dehydrogenase family member 11	LAGISQGVyRR	[Y9](Phospho)	323	1.39765	0.483003
Araf	XP_011245731.1	serine/threonine-protein kinase A-Raf isoform X2	VyLPNKQR	[Y2](Phospho)	61	1.39748	0.482823
Prosc	XP_006509044.1	proline synthase co-transcribed bacterial homolog protein isoform X1	TFGENyVQELLEK	[Y6](Phospho)	85	1.39655	0.481869
Arap1	XP_006508250.1	arf-GAP with Rho-GAP domain, ANK repeat and PH domain-containing protein 1 isoform X1	AAASLGDTLSEQQLGDSDIPVIVyR	[Y24](Phospho)	977	1.39624	0.481551
Sapcd2	XP_006498423.1	suppressor APC domain-containing protein 2 isoform X1	QVAPANGyLTFER	[Y8](Phospho)	81	1.3954	0.480683
Smc1a	NP_062684.2	structural maintenance of chromosomes protein 1A	ALQyACGNALVCDNVEDAR	[Y4](Phospho)	611	1.39444	0.479685
Anxa7	XP_006518516.1	annexin A7 isoform X1	LyYSMKGAGTDDSTLVR	[Y2](Phospho)	423	1.39395	0.47918
Flii	NP_071292.1	protein flightless-1 homolog isoform 1	VGLGLGyLELPQINYK	[Y7](Phospho)	737	1.3909	0.476016
Plec	NP_001157012.1	plectin isoform 12alpha	LAQGHTTVAELTQREDVyR	[Y18](Phospho)	2833	1.38956	0.474623
Magohb	NP_079840.2	protein mago nashi homolog 2	VFyYLVQDLK	[Y3](Phospho)	125	1.38925	0.474302
Ddb1	NP_056550.1	DNA damage-binding protein 1	SLSTTNVFACSDRPTVIySSNHK	[Y18](Phospho)	660	1.38803	0.473043
Psma6	NP_036098.1	proteasome subunit alpha type-6 isoform 1	CDPAGyYCGFK	[Y6](Phospho)	159	1.38751	0.472498
Irs2	NP_001074681.1	insulin receptor substrate 2	SYKAPCSCSGDNDQyVLMSSPVGR	[Y15](Phospho)	814	1.38565	0.470565
Myh9	NP_071855.2	myosin-9	VAAyDKLEK	[Y4](Phospho)	1408	1.38555	0.470462
Utp18	NP_001013393.1	U3 small nucleolar RNA-associated protein 18 homolog	IQSIyLEKFPIFK	[Y5](Phospho)	288	1.38194	0.466691
Qars	NP_598555.2	glutamine--tRNA ligase isoform 1	LNLHyAVVSKR	[Y5](Phospho)	491	1.38163	0.466367
Atp5k	NP_031533.2	ATP synthase subunit e, mitochondrial	YSyLKPR	[Y3](Phospho)	32	1.38136	0.466089
Lactb2	NP_663356.1	beta-lactamase-like protein 2	IFyTTTPVKK	[Y3](Phospho)	276	1.38094	0.465646
Muc13	XP_011244137.1	mucin-13 isoform X1	TGVPSQTPNPyANQR	[Y11](Phospho)	562	1.3795	0.46415
Rars	NP_080212.2	arginine--tRNA ligase, cytoplasmic	SDGGYTyDTSDLAAIK	[Y7](Phospho)	384	1.37866	0.463262
Fam206a	NP_001074889.1	protein Simiate	GAQFLTELAPLCKIYCSDGEEyTISSCVR	[Y22](Phospho)	121	1.37848	0.46308
Dok2	XP_011243245.1	docking protein 2 isoform X1	FAAVLyGESGCALAR	[Y6](Phospho)	56	1.37572	0.460182
Mcm3	NP_032589.1	DNA replication licensing factor MCM3	TVDLQDAEEAVELVQyAYFK	[Y16](Phospho)	651	1.37346	0.457817
Adrm1	XP_006500743.1	proteasomal ubiquitin receptor ADRM1 isoform X1	yLVEFR	[Y1](Phospho)	85	1.37138	0.45563
Mrpl22	NP_778166.2	39S ribosomal protein L22, mitochondrial precursor	VyCHYFVK	[Y2](Phospho)	165	1.36983	0.453997
Npepps	NP_032968.2	puromycin-sensitive aminopeptidase	yAAVTQFEATDAR	[Y1](Phospho)	174	1.36905	0.453172
Flna	XP_006527974.1	filamin-A isoform X2	KTHIQDNHDGTyTVAYVPDVPGR	[Y12](Phospho)	1604	1.36811	0.452185
Lrrc58	NP_796067.2	leucine-rich repeat-containing protein 58	LLLPyNR	[Y5](Phospho)	48	1.3681	0.452174
Cltc	XP_006534046.1	clathrin heavy chain 1 isoform X1	FLRENPyYDSR	[Y7](Phospho)	900	1.36804	0.452114
Rplp0	NP_031501.1	60S acidic ribosomal protein P0	IIQLLDDyPK	[Y8](Phospho)	24	1.36779	0.451848
Cct3	NP_033966.1	T-complex protein 1 subunit gamma	GISDLAQHyLMR	[Y9](Phospho)	303	1.36732	0.451353
Bin2	XP_006521343.2	bridging integrator 2 isoform X1	LNHNLyEVMSK	[Y6](Phospho)	257	1.364	0.447844
Trim25	NP_033572.2	E3 ubiquitin/ISG15 ligase TRIM25	IDLDHDLIMGIyQGAADLK	[Y12](Phospho)	337	1.36396	0.447806
Pabpc4	NP_570951.2	polyadenylate-binding protein 4 isoform 1	IVGSKPLyVALAQR	[Y8](Phospho)	364	1.36346	0.447273
Ugp2	NP_647458.1	UTP--glucose-1-phosphate uridylyltransferase isoform 1	GGTLTQyEGKLR	[Y7](Phospho)	298	1.36309	0.446876
Actb	NP_031419.1	actin, cytoplasmic 1	LCyVALDFEQEMATAASSSSLEK	[Y3](Phospho)	218	1.36291	0.446688
Nhp2l1	NP_035612.2	NHP2-like protein 1	LLDLVQQSCNyK	[Y11](Phospho)	32	1.36287	0.446643
Bud31	NP_001297700.1	protein BUD31 homolog isoform 1	QGyENLCCLR	[Y3](Phospho)	97	1.36283	0.446601
Hnrnpf	NP_001159904.1	heterogeneous nuclear ribonucleoprotein F	yIEVFK	[Y1](Phospho)	82	1.36101	0.444681
Rpa1	XP_006534114.1	replication protein A 70 kDa DNA-binding subunit isoform X1	SENLGQGDKADyFSTVAAVVFLR	[Y12](Phospho)	499	1.35996	0.443564
Stat3	NP_998824.1	signal transducer and activator of transcription 3 isoform 1	YCRPESQEHPEADPGSAAPyLK	[Y20](Phospho)	705	1.359	0.442546
Actb	NP_031419.1	actin, cytoplasmic 1	TTGIVMDSGDGVTHTVPIyEGYALPHAILR	[Y19](Phospho)	166	1.35759	0.44105
Mina	NP_080186.3	bifunctional lysine-specific demethylase and histidyl-hydroxylase MINA	VVYIyHSLK	[Y5](Phospho)	394	1.35629	0.439671
Upf1	NP_001116301.1	regulator of nonsense transcripts 1 isoform a	FTAQGLPDLNHSQVyAVK	[Y15](Phospho)	483	1.35602	0.439378
Cct8	NP_033970.3	T-complex protein 1 subunit theta	QITSYGETCPGLEQyAIKK	[Y15](Phospho)	436	1.35533	0.438644
Ndc80	NP_075783.2	kinetochore protein NDC80 homolog	TQVyAPLKELLNESEEEINK	[Y4](Phospho)	458	1.35281	0.435964
Atxn2	NP_033151.2	ataxin-2	NGGIyEGVFK	[Y5](Phospho)	260	1.35259	0.435726
Helb	NP_536694.2	DNA helicase B	SNLyTAVK	[Y4](Phospho)	701	1.35179	0.434872
Hsp90aa1	NP_034610.1	heat shock protein HSP 90-alpha	HIyFITGETK	[Y3](Phospho)	493	1.35151	0.434569
Psmb5	NP_035316.1	proteasome subunit beta type-5	DAYSGGAVNLyHVR	[Y11](Phospho)	236	1.3506	0.433598
Hist1h4k	NP_835583.1	histone H4	TVTAMDVVyALKR	[Y9](Phospho)	89	1.34901	0.4319
Lyn	NP_001104566.1	tyrosine-protein kinase Lyn isoform A	LGAGQFGEVWMGyYNNSTK	[Y13](Phospho)	265	1.34784	0.430652
Bzw1	XP_006496260.1	basic leucine zipper and W2 domain-containing protein 1 isoform X1	YFTEAGLKELSEyVR	[Y13](Phospho)	276	1.34701	0.429757
Psma2	NP_032970.2	proteasome subunit alpha type-2	LAQQYYLVyQEPIPTAQLVQR	[Y9](Phospho)	101	1.34625	0.428947
Pabpc1	XP_011243641.1	polyadenylate-binding protein 1 isoform X1	AVDEMNGKELNGKQIyVGR	[Y16](Phospho)	262	1.34143	0.423772
Syk	NP_035648.2	tyrosine-protein kinase SYK	DNSGSyALCLLHEGK	[Y6](Phospho)	202	1.34138	0.423716
Prpf8	NP_619600.2	pre-mRNA-processing-splicing factor 8	DMNHTNSyGIIR	[Y8](Phospho)	1028	1.33926	0.421432
Plcg2	NP_758489.1	1-phosphatidylinositol 4,5-bisphosphate phosphodiesterase gamma-2	EGTNSyAITFR	[Y6](Phospho)	680	1.3358	0.417701
Abcf1	XP_006524185.2	ATP-binding cassette sub-family F member 1 isoform X1	SFNLPyQDAR	[Y6](Phospho)	739	1.33494	0.416779
Polr2h	NP_663607.1	DNA-directed RNA polymerases I, II, and III subunit RPABC3	ADQFEYVMyGK	[Y9](Phospho)	93	1.33408	0.415842
Abi1	NP_001070658.1	abl interactor 1 isoform 1	VADyCENNYIQATDKR	[Y4](Phospho)	32	1.33303	0.414705
Raph1	XP_006496385.1	ras-associated and pleckstrin homology domains-containing protein 1 isoform X1	ASGIyYVPK	[Y5](Phospho)	479	1.33231	0.413933
Emg1	NP_038564.1	ribosomal RNA small subunit methyltransferase NEP1	VGKTyELLNCDR	[Y5](Phospho)	61	1.33088	0.412383
Tars	NP_149065.2	threonine--tRNA ligase, cytoplasmic	IyGISFPDPK	[Y2](Phospho)	297	1.32897	0.410314
Purb	NP_035351.1	transcriptional activator protein Pur-beta	yGVFLR	[Y1](Phospho)	253	1.32828	0.409561
Set	NP_076360.1	protein SET isoform 1	IDFYFDENPyFENK	[Y10](Phospho)	145	1.3277	0.408934
Eif3l	NP_660121.2	eukaryotic translation initiation factor 3 subunit L	yGDFFIR	[Y1](Phospho)	539	1.32559	0.406637
Pabpc1	XP_011243641.1	polyadenylate-binding protein 1 isoform X1	yQGVNLYVK	[Y1](Phospho)	291	1.3246	0.405561
Sptbn1	XP_006514664.1	spectrin beta chain, non-erythrocytic 1 isoform X2	IVSSNDVGHDEySTQSLVK	[Y12](Phospho)	764	1.32295	0.403756
Prmt3	NP_598501.1	protein arginine N-methyltransferase 3	TESYRDFIyQNPHIFK	[Y9](Phospho)	245	1.32183	0.402532
Impdh2	NP_035960.2	inosine-5'-monophosphate dehydrogenase 2	FVPyLIAGIQHSCQDIGAK	[Y4](Phospho)	459	1.32175	0.402446
Spag9	XP_006534273.1	C-Jun-amino-terminal kinase-interacting protein 4 isoform X1	NKIyVVQPK	[Y4](Phospho)	1078	1.32089	0.401512
Eno1	XP_006538588.2	alpha-enolase isoform X1	IGAEVyHNLK	[Y6](Phospho)	189	1.32002	0.400557
Txnrd1	NP_001035988.1	thioredoxin reductase 1, cytoplasmic isoform 1	VVyENAYGR	[Y3](Phospho)	241	1.31966	0.400166
Prdx1	NP_035164.1	peroxiredoxin-1	IGyPAPNFK	[Y3](Phospho)	10	1.31861	0.399021
Lsm12	NP_766535.1	protein LSM12 homolog	LSQAyAISAGVSLEGQQLFQTIHK	[Y5](Phospho)	103	1.31847	0.398861
Adss	NP_031448.2	adenylosuccinate synthetase isozyme 2	DGVYFLyEALHGPPK	[Y7](Phospho)	239	1.31835	0.398734
Chordc1	NP_080120.1	cysteine and histidine-rich domain-containing protein 1	TYQGLQSLEEVCVyHSGVPIFHEGMK	[Y14](Phospho)	178	1.31789	0.39823
Csnk2b	NP_001290375.1	casein kinase II subunit beta isoform 1	YQQGDFGyCPR	[Y8](Phospho)	129	1.31584	0.395987
Hdac2	NP_032255.2	histone deacetylase 2	LHISPSNMTNQNTPEyMEK	[Y16](Phospho)	359	1.31569	0.395819
Dpp3	XP_006531917.1	dipeptidyl peptidase 3 isoform X1	NVSLGNVLAVAyAAKR	[Y12](Phospho)	417	1.31479	0.394833
Ppp5c	NP_035285.2	serine/threonine-protein phosphatase 5	GNHETDNMNQIyGFEGEVK	[Y12](Phospho)	313	1.31461	0.394631
Pafah1b1	NP_038653.1	platelet-activating factor acetylhydrolase IB subunit alpha	SNGYEEAySVFKK	[Y8](Phospho)	28	1.31395	0.393908
Rpl30	NP_033109.1	60S ribosomal protein L30	SGKyVLGYK	[Y4](Phospho)	27	1.31149	0.391205
Lcp1	XP_006518764.1	plastin-2 isoform X1	VDTDGNGyISCNELNDLFK	[Y8](Phospho)	28	1.31142	0.391131
Ppp1r7	NP_075689.1	protein phosphatase 1 regulatory subunit 7	QIDATyVRF	[Y6](Phospho)	358	1.30911	0.388582
Dyrk4	XP_011239406.1	dual specificity tyrosine-phosphorylation-regulated kinase 4 isoform X1	VYTyIQSR	[Y4](Phospho)	432	1.30841	0.387819
Arih1	NP_064311.2	E3 ubiquitin-protein ligase ARIH1	FEHKLyAQVK	[Y6](Phospho)	433	1.30726	0.386542
Hgs	XP_006532333.2	hepatocyte growth factor-regulated tyrosine kinase substrate isoform X1	VCEPCyEQLNK	[Y6](Phospho)	216	1.30627	0.385453
Anxa4	NP_038499.2	annexin A4	SKPSYFAERLyK	[Y11](Phospho)	255	1.3055	0.384597
Ptpn6	NP_001071173.1	tyrosine-protein phosphatase non-receptor type 6 isoform b	yKNILPFDHSR	[Y1](Phospho)	278	1.30547	0.384573
Kif23	XP_006511515.1	kinesin-like protein KIF23 isoform X1	KGSQTNLKDPVGVyCR	[Y14](Phospho)	29	1.30514	0.384202
Psma2	NP_032970.2	proteasome subunit alpha type-2	LAQQyYLVYQEPIPTAQLVQR	[Y5](Phospho)	97	1.30435	0.383331
Zbtb8os	NP_080246.1	protein archease	FSADEyFIPR	[Y6](Phospho)	105	1.30374	0.382657
Arpc1b	NP_075631.2	actin-related protein 2/3 complex subunit 1B	TQIAICPNNHEVHIyEK	[Y15](Phospho)	35	1.30357	0.382463
Lcp1	XP_006518764.1	plastin-2 isoform X1	EGICAIGGTSEQSSVGTQHSySEEEKYAFVNWINK	[Y21](Phospho)	118	1.30226	0.381015
Helz2	XP_006500664.1	helicase with zinc finger domain 2 isoform X3	YQVCHyYRPGLGCR	[Y6](Phospho)	93	1.30225	0.381003
Nedd4	NP_035020.2	E3 ubiquitin-protein ligase NEDD4	DILGASDPyVR	[Y9](Phospho)	102	1.30193	0.380648
Anxa6	NP_038500.2	annexin A6 isoform a	LIVNLMRPLAyCDAK	[Y11](Phospho)	95	1.30126	0.379907
Apaf1	NP_001036023.1	apoptotic protease-activating factor 1 isoform 1	LVVRPHTDAVyHACFSQDGQR	[Y11](Phospho)	619	1.3011	0.379733
Sik3	NP_081774.3	serine/threonine-protein kinase SIK3	SDAYDHySAIYSLLCDR	[Y7](Phospho)	375	1.29787	0.37615
Aprt	NP_033828.2	adenine phosphoribosyltransferase	STHSGKIDyIAGLDSR	[Y9](Phospho)	60	1.29735	0.375572
Actr1b	NP_666219.1	beta-centractin	yCFPNYVGRPK	[Y1](Phospho)	33	1.29652	0.374647
Crk	NP_001264148.1	adapter molecule crk isoform 1	IHyLDTTTLIEPVAR	[Y3](Phospho)	108	1.29631	0.374413
Irs2	NP_001074681.1	insulin receptor substrate 2	SSSSNLGADDGyMPMTPGAALR	[Y12](Phospho)	649	1.29588	0.373927
Vcp	NP_033529.3	transitional endoplasmic reticulum ATPase	GILLyGPPGTGK	[Y5](Phospho)	244	1.2957	0.373735
Eif4a1	NP_659207.1	eukaryotic initiation factor 4A-I isoform 1	GyDVIAQAQSGTGK	[Y2](Phospho)	70	1.29465	0.372558
Ppfibp1	XP_011239928.1	liprin-beta-1 isoform X4	MLHyMTVDDLLSLK	[Y4](Phospho)	774	1.2945	0.3724
Rps10	XP_011244881.1	40S ribosomal protein S10 isoform X1	IAIyELLFK	[Y4](Phospho)	69	1.29365	0.371446
Lyn	NP_001104566.1	tyrosine-protein kinase Lyn isoform A	VIEDNEyTAR	[Y7](Phospho)	397	1.29164	0.369209
Ddx3x	NP_034158.1	ATP-dependent RNA helicase DDX3X	GADSLEDFLYHEGyACTSIHGDR	[Y14](Phospho)	466	1.28994	0.367299
Cycs	NP_031834.1	cytochrome c, somatic	ADLIAyLK	[Y6](Phospho)	98	1.28953	0.366847
Hsp90ab1	NP_032328.2	heat shock protein HSP 90-beta	SIyYITGESK	[Y3](Phospho)	484	1.28937	0.366665
Rasa1	NP_663427.2	ras GTPase-activating protein 1	SVQNLANLVEFGAKEPyMEGVNPFIK	[Y17](Phospho)	943	1.28925	0.366531
Vta1	NP_079694.2	vacuolar protein sorting-associated protein VTA1 homolog	yAGSALQYEDVGTAVQNLQK	[Y1](Phospho)	280	1.28731	0.364364
Hdac1	NP_032254.1	histone deacetylase 1	yYAVNYPLRDGIDDESYEAIFKPVMSK	[Y1](Phospho)	221	1.28557	0.362413
Efhd2	NP_080270.2	EF-hand domain-containing protein D2	VFNPyTEFK	[Y5](Phospho)	83	1.28557	0.362408
Ercc3	NP_598419.1	TFIIH basal transcription factor complex helicase XPB subunit	LNKPYIyGPTSQGER	[Y7](Phospho)	582	1.28414	0.360806
Prkaa1	NP_001013385.3	5'-AMP-activated protein kinase catalytic subunit alpha-1	VVNPYyLR	[Y6](Phospho)	442	1.28302	0.359548
Hspa8	NP_112442.2	heat shock cognate 71 kDa protein	TTPSyVAFTDTER	[Y5](Phospho)	41	1.28242	0.35887
Snx6	NP_081274.2	sorting nexin-6	IGSSLyALGTQDSTDICK	[Y6](Phospho)	253	1.2809	0.35716
Hells	XP_006526762.1	lymphocyte-specific helicase isoform X1	EVVVyAPLCNKQEIFYTAIVNR	[Y5](Phospho)	452	1.27973	0.355837
Ddb1	NP_056550.1	DNA damage-binding protein 1	TECNHyNNIMALYLK	[Y6](Phospho)	906	1.27971	0.355818
Polr2a	NP_001277997.1	DNA-directed RNA polymerase II subunit RPB1	SLSEyNNFK	[Y5](Phospho)	763	1.27747	0.353291
Lactb2	NP_663356.1	beta-lactamase-like protein 2	TMIyKDVPENLHK	[Y4](Phospho)	246	1.27702	0.352777
Psma2	NP_032970.2	proteasome subunit alpha type-2	SILyDER	[Y4](Phospho)	57	1.27632	0.351986
Sptan1	XP_006497872.1	spectrin alpha chain, non-erythrocytic 1 isoform X1	KHEALMSDLSAyGSSIQALR	[Y12](Phospho)	954	1.27593	0.351545
Eef1a1	NP_034236.2	elongation factor 1-alpha 1	EHALLAyTLGVK	[Y7](Phospho)	141	1.27546	0.351021
Ddx3x	NP_034158.1	ATP-dependent RNA helicase DDX3X	GADSLEDFLyHEGYACTSIHGDR	[Y10](Phospho)	462	1.27533	0.350868
Nt5dc3	NP_780540.2	5'-nucleotidase domain-containing protein 3	QGNLyEFLK	[Y5](Phospho)	369	1.27447	0.349893
Actb	NP_031419.1	actin, cytoplasmic 1	TTGIVMDSGDGVTHTVPIYEGyALPHAILR	[Y22](Phospho)	169	1.2721	0.347207
Uevld	NP_001035785.1	ubiquitin-conjugating enzyme E2 variant 3	GRIyLPYLQNWSHPK	[Y4](Phospho)	110	1.27187	0.346956
Dcaf8	XP_006497128.1	DDB1- and CUL4-associated factor 8 isoform X1	VGLyTIYVNPANTHQFAVGGRDQYVR	[Y4](Phospho)	329	1.27132	0.346328
Nedd9	XP_006516937.1	enhancer of filamentation 1 isoform X1	TGHGYVyEYPSR	[Y7](Phospho)	166	1.27098	0.345946
Sptbn1	XP_006514664.1	spectrin beta chain, non-erythrocytic 1 isoform X2	ELEAENyHDIKR	[Y7](Phospho)	480	1.26994	0.344759
Top2a	XP_006533216.1	DNA topoisomerase 2-alpha isoform X1	KLLGLPEDYLyGQSTSYLTYNDFINK	[Y11](Phospho)	685	1.26837	0.342973
Eif2s1	NP_080390.1	eukaryotic translation initiation factor 2 subunit 1	RPGYGAyDAFK	[Y7](Phospho)	150	1.2683	0.342891
Tuba1a	NP_035783.1	tubulin alpha-1A chain	QLFHPEQLITGKEDAANNyAR	[Y19](Phospho)	103	1.26809	0.342661
Shank3	NP_067398.2	SH3 and multiple ankyrin repeat domains protein 3	RRPRPSGPDSPyANLGAFSASLFAPSKPQR	[Y12](Phospho)	930	1.26744	0.341919
Naa10	NP_063923.1	N-alpha-acetyltransferase 10 isoform 1	yVSLHVR	[Y1](Phospho)	106	1.26702	0.341439
Smc3	NP_031816.2	structural maintenance of chromosomes protein 3	GALTGGyYDTR	[Y7](Phospho)	668	1.26611	0.3404
Eif2s3x	NP_036140.1	eukaryotic translation initiation factor 2 subunit 3, X-linked	IYKLDDPSCPRPECyR	[Y15](Phospho)	102	1.26571	0.339942
Actr3	NP_076224.1	actin-related protein 3	LPACVVDCGTGyTK	[Y12](Phospho)	16	1.26549	0.339691
Eef2	NP_031933.1	elongation factor 2	MVPTSDKGRFyAFGR	[Y11](Phospho)	411	1.26473	0.338827
Tln1	XP_006537833.1	talin-1 isoform X2	IGITNHDEySLVR	[Y9](Phospho)	127	1.2647	0.338792
Eif2s1	NP_080390.1	eukaryotic translation initiation factor 2 subunit 1	TVySILR	[Y3](Phospho)	109	1.26437	0.338418
Rae1	XP_006500086.1	mRNA export factor isoform X1	SNGTNTSAPQDIyAVNGIAFHPVHGTLATVGSDGR	[Y13](Phospho)	274	1.26418	0.338205
Kbtbd4	NP_001298045.1	kelch repeat and BTB domain-containing protein 4 isoform 1	TLQDTLSNAVIyYR	[Y12](Phospho)	366	1.26314	0.337012
Kbtbd4	NP_001298045.1	kelch repeat and BTB domain-containing protein 4 isoform 1	TLQDTLSNAVIYyR	[Y13](Phospho)	367	1.26314	0.337012
Adss	NP_031448.2	adenylosuccinate synthetase isozyme 2	KGIGPVySSK	[Y7](Phospho)	170	1.26168	0.335344
Tbl1x	NP_065626.1	F-box-like/WD repeat-containing protein TBL1X	HQEPVySVAFSPDGK	[Y6](Phospho)	459	1.26163	0.335288
Cct8	NP_033970.3	T-complex protein 1 subunit theta	VADIALHyANKYNIMLVR	[Y8](Phospho)	304	1.26128	0.334884
Myh9	NP_071855.2	myosin-9	VIQyLAHVASSHK	[Y4](Phospho)	190	1.26012	0.333567
Kat2a	NP_064388.2	histone acetyltransferase KAT2A isoform a	GKELKDPDQLyTTLK	[Y11](Phospho)	727	1.25865	0.331876
Cndp2	NP_001276460.1	cytosolic non-specific dipeptidase	MLAAYLyEVSQLKN	[Y7](Phospho)	468	1.25819	0.33135
Herc1	XP_006511166.1	probable E3 ubiquitin-protein ligase HERC1 isoform X1	LFTFGNGDyGR	[Y9](Phospho)	4187	1.25784	0.330945
Arrb1	XP_006507261.1	beta-arrestin-1 isoform X1	KVQyAPERPGPQPTAETTR	[Y4](Phospho)	210	1.25496	0.327639
Inppl1	XP_011239984.1	phosphatidylinositol 3,4,5-trisphosphate 5-phosphatase 2 isoform X1	FSEEEISFPPTyRYER	[Y12](Phospho)	662	1.25407	0.326617
Sf3b3	NP_598714.1	splicing factor 3B subunit 3	YKRNENQLIIFADDTyPR	[Y16](Phospho)	1029	1.25293	0.3253
Dbi	NP_001033088.1	acyl-CoA-binding protein isoform 1	TQPTDEEMLFIySHFK	[Y12](Phospho)	77	1.25265	0.324989
Ttc27	NP_690030.3	tetratricopeptide repeat protein 27	LyAQVHGNGQSEKPDENDKAFQCLSK	[Y2](Phospho)	719	1.25233	0.324614
Tnk2	XP_006522399.1	activated CDC42 kinase 1 isoform X5	yATPQVIQAPGPR	[Y1](Phospho)	859	1.25129	0.323411
Pkm	NP_001240812.1	pyruvate kinase PKM isoform M1	EATESFASDPILyRPVAVALDTK	[Y13](Phospho)	105	1.24912	0.320913
Myh9	NP_071855.2	myosin-9	VEEEEERCQyLQAEK	[Y10](Phospho)	933	1.24903	0.320804
Arpc3	NP_062798.1	actin-related protein 2/3 complex subunit 3	ETKDTDIVDEAIYyFK	[Y14](Phospho)	48	1.2476	0.319152
Supt16	NP_291096.2	FACT complex subunit SPT16	yETVIMPVFGIATPFHIATIK	[Y1](Phospho)	535	1.24458	0.315663
Lyn	NP_001104566.1	tyrosine-protein kinase Lyn isoform A	TIyVRDPTSNK	[Y3](Phospho)	32	1.24448	0.315548
Rpl10a	NP_035417.2	60S ribosomal protein L10a	DTLyEAVR	[Y4](Phospho)	11	1.24298	0.313803
Rab27b	NP_001076022.1	ras-related protein Rab-27B isoform 1	ELAEKyGIPYFETSAATGQNVEK	[Y6](Phospho)	155	1.24295	0.31377
Snx33	NP_780692.2	sorting nexin-33	LTPTHAGSPVyR	[Y11](Phospho)	264	1.24264	0.313414
Fam206a	NP_001074889.1	protein Simiate	IyCSDGEEYTISSCVR	[Y2](Phospho)	114	1.24242	0.31315
Anapc2	NP_780509.2	anaphase-promoting complex subunit 2	DQQLIySAGVYR	[Y6](Phospho)	825	1.24206	0.312729
Vasp	NP_033525.2	vasodilator-stimulated phosphoprotein isoform 1	ATVMLyDDSNKR	[Y6](Phospho)	16	1.24184	0.312478
Vcpip1	NP_775619.2	deubiquitinating protein VCIP135	SSGDySATFLPGLIPAEK	[Y5](Phospho)	317	1.24173	0.312349
Ppa1	NP_080714.2	inorganic pyrophosphatase	GQYISPFHDVPIyADKDVFHMVVEVPR	[Y13](Phospho)	38	1.24168	0.312289
Rad51	NP_035364.1	DNA repair protein RAD51 homolog 1	ICKIyDSPCLPEAEAMFAINADGVGDAKD	[Y5](Phospho)	315	1.23956	0.309831
Gstp1	NP_038569.1	glutathione S-transferase P 1	YVTLIyTNYENGKNDYVK	[Y6](Phospho)	109	1.23595	0.305625
Lrrk1	XP_006540901.1	leucine-rich repeat serine/threonine-protein kinase 1 isoform X1	LFLENSKLEHTEGENSILGQGGSGTVIyQAR	[Y28](Phospho)	1259	1.2321	0.301123
Tollip	NP_076253.1	toll-interacting protein	ITPTQQQQQIQLDAQAAQQLQyGGTVGTVGR	[Y22](Phospho)	45	1.23192	0.300905
Anxa11	XP_006518514.1	annexin A11 isoform X1	SLyHDITGDTSGDYRK	[Y3](Phospho)	480	1.23171	0.300666
Rpl27a	NP_036105.2	60S ribosomal protein L27a	INFDKYHPGyFGK	[Y10](Phospho)	52	1.22951	0.298084
Nt5dc1	NP_795942.2	5'-nucleotidase domain-containing protein 1	GRAEDSVVyTWSSKR	[Y9](Phospho)	402	1.22917	0.297681
Eif4a3	NP_619610.1	eukaryotic initiation factor 4A-III	KLDyGQHVVAGTPGR	[Y4](Phospho)	155	1.22706	0.295211
Eif3a	NP_034253.3	eukaryotic translation initiation factor 3 subunit A	QSVyEEKLK	[Y4](Phospho)	772	1.22631	0.294328
Slc25a3	XP_006513434.1	phosphate carrier protein, mitochondrial isoform X1	TVEALyKFVVPKPR	[Y6](Phospho)	242	1.22531	0.293149
Gsk3a	NP_001026837.1	glycogen synthase kinase-3 alpha	GEPNVSyICSR	[Y7](Phospho)	279	1.22405	0.291663
Shmt1	XP_006532707.1	serine hydroxymethyltransferase, cytosolic isoform X1	AVLEALGSCLNNKYSEGyPGQR	[Y18](Phospho)	71	1.22313	0.290578
Abl2	NP_033725.2	Abelson tyrosine-protein kinase 2 isoform b	KySLTVAVK	[Y2](Phospho)	310	1.22287	0.290276
Lcp1	XP_006518764.1	plastin-2 isoform X1	AYyHLLEQVAPKGDEEGIPAVVIDMSGLR	[Y3](Phospho)	300	1.2228	0.290193
Rbck1	NP_062679.2	ranBP-type and C3HC4-type zinc finger-containing protein 1	NGDGAyLYLLSAR	[Y6](Phospho)	127	1.22211	0.289373
Myl6	XP_006513384.1	myosin light polypeptide 6 isoform X1	ILySQCGDVMR	[Y3](Phospho)	29	1.2216	0.288775
Cep55	XP_006527464.1	centrosomal protein of 55 kDa isoform X1	QNMQHQLyVILK	[Y8](Phospho)	377	1.22104	0.288111
Dynlt1b	NP_033368.1	dynein light chain Tctex-type 1	EAIESAIGGNAyQHSK	[Y12](Phospho)	34	1.22067	0.287674
Atxn2l	XP_006507784.1	ataxin-2-like protein isoform X2	NGTTyEGIFK	[Y5](Phospho)	143	1.22043	0.287387
Inppl1	XP_011239984.1	phosphatidylinositol 3,4,5-trisphosphate 5-phosphatase 2 isoform X1	FSEEEISFPPTYRyER	[Y14](Phospho)	664	1.21941	0.286182
Hspa4	NP_032326.3	heat shock 70 kDa protein 4	VLTFyR	[Y5](Phospho)	435	1.21937	0.286138
Phb2	NP_031557.2	prohibitin-2	IyLTADNLVLNLQDESFTR	[Y2](Phospho)	272	1.21925	0.285993
Hnrnpu	NP_058085.2	heterogeneous nuclear ribonucleoprotein U	EKPyFPIPEDCTFIQNVPLEDR	[Y4](Phospho)	442	1.218	0.284516
Kcnab2	XP_006538650.1	voltage-gated potassium channel subunit beta-2 isoform X6	QTGSPGMIyR	[Y9](Phospho)	25	1.21758	0.284016
Ascc1	XP_006514102.1	activating signal cointegrator 1 complex subunit 1 isoform X2	TFENFyFGSLR	[Y6](Phospho)	354	1.21687	0.283176
Lcp1	XP_006518764.1	plastin-2 isoform X1	AyYHLLEQVAPKGDEEGIPAVVIDMSGLR	[Y2](Phospho)	299	1.21646	0.282691
Ccz1	NP_808350.1	vacuolar fusion protein CCZ1 homolog	FIyFNHMNLAEK	[Y3](Phospho)	378	1.21534	0.28136
Bms1	NP_919320.1	ribosome biogenesis protein BMS1 homolog	VSLyGYLR	[Y4](Phospho)	283	1.21453	0.280395
Ptbp1	NP_001070831.1	polypyrimidine tract-binding protein 1 isoform 1	GQPIyIQFSNHK	[Y5](Phospho)	126	1.21365	0.279349
Clasp2	XP_006512447.1	CLIP-associating protein 2 isoform X1	FKNyAELTVMK	[Y4](Phospho)	1399	1.20939	0.274277
Cmpk1	NP_079923.3	UMP-CMP kinase	KNPDSQyGELIEK	[Y7](Phospho)	80	1.20914	0.273984
Arhgef6	NP_690014.2	rho guanine nucleotide exchange factor 6	SLVDTVyALKDEVK	[Y7](Phospho)	738	1.20902	0.273833
Ubash3b	NP_789830.1	ubiquitin-associated and SH3 domain-containing protein B	EELySKVTPR	[Y4](Phospho)	8	1.20816	0.27281
Adk	NP_598840.1	adenosine kinase isoform 1	AGHyAASVIIR	[Y4](Phospho)	341	1.20756	0.272101
Lyn	NP_001104566.1	tyrosine-protein kinase Lyn isoform A	KLGAGQFGEVWMGYyNNSTK	[Y15](Phospho)	266	1.20667	0.271029
Snrpa1	NP_067311.4	U2 small nuclear ribonucleoprotein A'	LYVIyKVPQVR	[Y5](Phospho)	137	1.20635	0.270645
Cluh	NP_001074627.1	clustered mitochondria protein homolog	VyESKAEFR	[Y2](Phospho)	1196	1.2033	0.266999
Ptprc	NP_001104786.2	receptor-type tyrosine-protein phosphatase C isoform 1 precursor	yVDILPYDYNR	[Y1](Phospho)	672	1.20154	0.264888
Atg3	NP_080678.1	ubiquitin-like-conjugating enzyme ATG3	TYDLYITYDKYyQTPR	[Y12](Phospho)	210	1.20141	0.264724
Eif3b	NP_598677.1	eukaryotic translation initiation factor 3 subunit B	WTETyVR	[Y5](Phospho)	328	1.20069	0.263869
Actb	NP_031419.1	actin, cytoplasmic 1	DLyANTVLSGGTTMYPGIADR	[Y3](Phospho)	294	1.2004	0.263514
Psmd14	NP_067501.2	26S proteasome non-ATPase regulatory subunit 14	LGGGMPGLGQGPPTDAPAVDTAEQVyISSLALLK	[Y26](Phospho)	32	1.19953	0.262466
p210	3011		ySLTVAVK	[Y1](Phospho)	1165	1.19902	0.261855
Akr1a1	NP_067448.1	alcohol dehydrogenase [NADP(+)]	HIDCASVyGNETEIGEALKESVGSGK	[Y8](Phospho)	50	1.19763	0.260187
p210	3011		AFVDNyGVAMEMAEK	[Y6](Phospho)	598	1.1975	0.26003
Anapc1	NP_032595.2	anaphase-promoting complex subunit 1	yGLLFER	[Y1](Phospho)	185	1.19615	0.258401
Inppl1	XP_011239984.1	phosphatidylinositol 3,4,5-trisphosphate 5-phosphatase 2 isoform X1	SMDGYESyGECVVALK	[Y8](Phospho)	835	1.19422	0.256066
Dnaja1	NP_001158143.1	dnaJ homolog subfamily A member 1	CVLNEGMPIyR	[Y10](Phospho)	311	1.1942	0.256049
Ddx3x	NP_034158.1	ATP-dependent RNA helicase DDX3X	TAAFLLPILSQIyADGPGEALR	[Y13](Phospho)	243	1.19405	0.255864
LOC102642689	XP_006543536.1	40S ribosomal protein SA	SDGIyIINLKR	[Y5](Phospho)	47	1.19388	0.255659
Dock2	NP_203538.2	dedicator of cytokinesis protein 2	ISSSPTHSLyVFVR	[Y10](Phospho)	224	1.19188	0.253237
Xpnpep1	NP_573479.3	xaa-Pro aminopeptidase 1	NSEyVAEPIQAYIIPSGDAHQSEYIAPCDCR	[Y4](Phospho)	65	1.18715	0.247502
Mphosph8	XP_006519703.1	M-phase phosphoprotein 8 isoform X1	QCNNVLVyELLK	[Y8](Phospho)	726	1.18598	0.246086
C130026I21Rik	XP_011237001.1	SP140 nuclear body protein family member isoform X1	VVyDVLSNVQK	[Y3](Phospho)	96	1.18592	0.246003
Copa	NP_034068.3	coatomer subunit alpha	IQVPNCDEIFyAGTGNLLLR	[Y11](Phospho)	458	1.18579	0.245848
Cdc23	NP_848124.1	cell division cycle protein 23 homolog	AALyFQR	[Y4](Phospho)	353	1.18559	0.24561
Got1	NP_034454.2	aspartate aminotransferase, cytoplasmic	IANDNSLNHEyLPILGLAEFR	[Y11](Phospho)	71	1.18487	0.244732
G3bp1	NP_038744.1	ras GTPase-activating protein-binding protein 1	FyVHNDIFR	[Y2](Phospho)	125	1.184	0.243666
Eif4a1	NP_659207.1	eukaryotic initiation factor 4A-I isoform 1	GIyAYGFEKPSAIQQR	[Y3](Phospho)	48	1.18376	0.243372
Eif4a3	NP_619610.1	eukaryotic initiation factor 4A-III	GIyAYGFEKPSAIQQR	[Y3](Phospho)	54	1.18376	0.243372
Ostf1	NP_059071.1	osteoclast-stimulating factor 1	GyADIVQLLLAK	[Y2](Phospho)	152	1.18307	0.242534
Pik3r3	NP_853616.1	phosphatidylinositol 3-kinase regulatory subunit gamma	HCVIySTAR	[Y5](Phospho)	407	1.1823	0.2416
Ddb1	NP_056550.1	DNA damage-binding protein 1	HVKTyEVSLR	[Y5](Phospho)	193	1.18104	0.240056
Sptbn1	XP_006514664.1	spectrin beta chain, non-erythrocytic 1 isoform X2	TQILAASYELHKFyHDAK	[Y14](Phospho)	1798	1.17918	0.237789
Was	NP_033541.1	wiskott-Aldrich syndrome protein homolog	LIyDFIEDQGGLEAVR	[Y3](Phospho)	293	1.17851	0.236958
Ptgr1	NP_080244.1	prostaglandin reductase 1	TGPCPQGPAPEVVIyQQLR	[Y15](Phospho)	262	1.17755	0.235783
Magohb	NP_079840.2	protein mago nashi homolog 2	YANNSNyKNDVMIR	[Y7](Phospho)	42	1.17665	0.234691
Osbpl7	XP_011247566.1	oxysterol-binding protein-related protein 7 isoform X1	YFVLEDGILHyATTR	[Y11](Phospho)	205	1.17654	0.234552
Tpm3	XP_006501898.1	tropomyosin alpha-3 chain isoform X5	TIDDLEDELyAQKLK	[Y10](Phospho)	225	1.17591	0.233782
Gsr	NP_034474.4	glutathione reductase, mitochondrial precursor	IySTAFTPMYHAVTTR	[Y2](Phospho)	421	1.1742	0.231672
Naa10	NP_063923.1	N-alpha-acetyltransferase 10 isoform 1	yYADGEDAYAMKR	[Y1](Phospho)	137	1.17149	0.22834
Crkl	NP_031790.2	crk-like protein isoform 1	IHyLDTTTLIEPAPR	[Y3](Phospho)	92	1.16978	0.226241
Sucla2	XP_006518820.1	succinyl-CoA ligase [ADP-forming] subunit beta, mitochondrial isoform X1	SSDEAyAIAK	[Y6](Phospho)	121	1.16829	0.224402
Hspa9	NP_034611.2	stress-70 protein, mitochondrial	LySPSQIGAFVLMK	[Y2](Phospho)	161	1.16657	0.22227
Ddx6	NP_031867.1	probable ATP-dependent RNA helicase DDX6	GVTQYyAYVTER	[Y6](Phospho)	313	1.166	0.221563
Prps1	NP_067438.1	ribose-phosphate pyrophosphokinase 1	VyAILTHGIFSGPAISR	[Y2](Phospho)	245	1.16299	0.217834
Mcm4	NP_032591.3	DNA replication licensing factor MCM4	THIDVIHyR	[Y8](Phospho)	420	1.16239	0.217096
Lrrc47	NP_957678.1	leucine-rich repeat-containing protein 47	DVRPyIVGAIVR	[Y5](Phospho)	334	1.16231	0.216998
Arap3	XP_006525549.1	arf-GAP with Rho-GAP domain, ANK repeat and PH domain-containing protein 3 isoform X2	SLMyFGSDKDPFPK	[Y4](Phospho)	315	1.161	0.215363
Smc3	NP_031816.2	structural maintenance of chromosomes protein 3	ALEYTIyNQELNETR	[Y7](Phospho)	228	1.15915	0.213065
Carkd	NP_081271.2	ATP-dependent (S)-NAD(P)H-hydrate dehydratase isoform 1	IGIVGGCQEyTGAPYFAGISALK	[Y10](Phospho)	103	1.15766	0.211215
Acta1	NP_033736.1	actin, alpha skeletal muscle	yPIEHGIITNWDDMEKIWHHTFYNELR	[Y1](Phospho)	71	1.15484	0.207691
Tpp2	NP_033444.1	tripeptidyl-peptidase 2 isoform 1	LDSTDIYNELKETYPAyLPLYVAR	[Y17](Phospho)	1065	1.15428	0.206997
Shmt1	XP_006532707.1	serine hydroxymethyltransferase, cytosolic isoform X1	MLSQPLKDSDAEVySIIK	[Y14](Phospho)	28	1.15071	0.202521
Gnai2	NP_032164.2	guanine nucleotide-binding protein G(i) subunit alpha-2	IIHEDGYSEEECRQyR	[Y15](Phospho)	69	1.14913	0.20054
Lmnb1	NP_034851.2	lamin-B1	FKAEHDQLLLNyAK	[Y12](Phospho)	122	1.14864	0.199931
Pacsin2	XP_011243935.1	protein kinase C and casein kinase substrate in neurons protein 2 isoform X1	QLVEKGPQyGTVEK	[Y9](Phospho)	76	1.14758	0.1986
Copa	NP_034068.3	coatomer subunit alpha	ERPAyAVHGNMLHYVK	[Y5](Phospho)	326	1.14578	0.196335
Rpl3	NP_038790.2	60S ribosomal protein L3	LIKNNASTDyDLSDK	[Y10](Phospho)	307	1.14348	0.193434
Copa	NP_034068.3	coatomer subunit alpha	VKGNNVyCLDR	[Y7](Phospho)	579	1.14234	0.191998
Lancl1	NP_067270.1	lanC-like protein 1	SLAENyFDSTGR	[Y6](Phospho)	21	1.14204	0.191615
Rbbp7	NP_033057.3	histone-binding protein RBBP7	yMPQNPHIIATK	[Y1](Phospho)	131	1.14008	0.189139
Slc25a3	XP_006513434.1	phosphate carrier protein, mitochondrial isoform X1	FGFyEVFK	[Y4](Phospho)	137	1.13962	0.188553
Anxa4	NP_038499.2	annexin A4	SLySFIK	[Y3](Phospho)	296	1.13764	0.186048
LOC102641332	XP_006544502.1	GTP-binding nuclear protein Ran	VTyKNVPNWHR	[Y3](Phospho)	98	1.13722	0.185506
Eif3d	NP_061219.2	eukaryotic translation initiation factor 3 subunit D	NLAMEATyINHNFSQQCLR	[Y8](Phospho)	318	1.13629	0.184328
Uhrf1	NP_001104548.1	E3 ubiquitin-protein ligase UHRF1 isoform A	ELyGNIR	[Y3](Phospho)	252	1.13451	0.182064
Anapc7	NP_062779.3	anaphase-promoting complex subunit 7	ALAQRPDyVK	[Y8](Phospho)	441	1.13339	0.18064
Hint1	NP_032274.1	histidine triad nucleotide-binding protein 1	MVVNEGADGGQSVyHIHLHVLGGR	[Y14](Phospho)	109	1.13239	0.17937
Eif4a1	NP_659207.1	eukaryotic initiation factor 4A-I isoform 1	GFKDQIyDIFQK	[Y7](Phospho)	197	1.13154	0.178284
Wdr82	NP_084172.1	WD repeat-containing protein 82	yGVDLIR	[Y1](Phospho)	64	1.13044	0.176885
Rps16	NP_038675.2	40S ribosomal protein S16	GGGHVAQIyAIR	[Y9](Phospho)	82	1.12984	0.176125
Pygb	NP_722476.1	glycogen phosphorylase, brain form	ARPEyMLPVHFYGR	[Y5](Phospho)	197	1.12947	0.175642
Actr3	NP_076224.1	actin-related protein 3	YLRAEPEDHyFLLTEPPLNTPENR	[Y10](Phospho)	109	1.12856	0.174483
Ndc80	NP_075783.2	kinetochore protein NDC80 homolog	yRTQVYAPLKELLNESEEEINK	[Y1](Phospho)	453	1.12797	0.173731
Actn4	XP_006540317.1	alpha-actinin-4 isoform X1	LSGSNPyTTVTPQIINSK	[Y7](Phospho)	612	1.12788	0.173609
Nop2	NP_620086.2	probable 28S rRNA (cytosine-C(5))-methyltransferase	LGVTNTIISHyDGR	[Y11](Phospho)	427	1.12528	0.170279
Cep55	XP_006527464.1	centrosomal protein of 55 kDa isoform X1	KIESEGyLQVEK	[Y7](Phospho)	228	1.12449	0.169269
Shmt2	NP_082506.1	serine hydroxymethyltransferase, mitochondrial isoform 1	yADVVTTTTHK	[Y1](Phospho)	270	1.12447	0.169244
Psmb5	NP_035316.1	proteasome subunit beta type-5	AIyQATYR	[Y3](Phospho)	220	1.12432	0.169055
Abcf2	XP_006535789.1	ATP-binding cassette sub-family F member 2 isoform X1	EVPIPEHIDIyHLTR	[Y11](Phospho)	150	1.12319	0.167608
Rhoa	NP_058082.2	transforming protein RhoA precursor	IGAFGyMECSAK	[Y6](Phospho)	156	1.12308	0.167467
Cdk11b	XP_006538570.1	cyclin-dependent kinase 11B isoform X1	SVEEFQCLNRIEEGTYGVVyR	[Y20](Phospho)	442	1.12194	0.165991
Pik3cb	XP_011241132.1	phosphatidylinositol 4,5-bisphosphate 3-kinase catalytic subunit beta isoform isoform X1	ERVPFILTyDFIHVIQQGK	[Y9](Phospho)	956	1.11985	0.163299
Snd1	NP_062750.2	staphylococcal nuclease domain-containing protein 1	SEAVVEyVFSGSR	[Y7](Phospho)	533	1.11955	0.16292
Isyna1	NP_076116.1	inositol-3-phosphate synthase 1	yVPYVGDSKR	[Y1](Phospho)	385	1.11888	0.162053
Hipk1	NP_034562.2	homeodomain-interacting protein kinase 1 isoform 1	AVCSTyLQSR	[Y6](Phospho)	352	1.11794	0.160841
Trim28	NP_035718.2	transcription intermediary factor 1-beta	KLIyFQLHR	[Y4](Phospho)	370	1.11704	0.159682
Cct5	NP_031663.1	T-complex protein 1 subunit epsilon	VVYGGGAAEISCALAVSQEADKCPTLEQyAMR	[Y29](Phospho)	446	1.11701	0.159643
Lyn	NP_001104566.1	tyrosine-protein kinase Lyn isoform A	SLDNGGYyISPR	[Y8](Phospho)	194	1.11672	0.159272
Spata5	NP_001156983.1	spermatogenesis-associated protein 5 isoform 1	GLLLyGPPGTGK	[Y5](Phospho)	393	1.1148	0.156784
Ankrd17	XP_006535350.1	ankyrin repeat domain-containing protein 17 isoform X1	TGLTPLMEAASGGyAEVGR	[Y14](Phospho)	1583	1.1139	0.155616
Mcm6	NP_032593.1	DNA replication licensing factor MCM6 isoform 1	EIPFAKDFyVAFQDLPTR	[Y9](Phospho)	111	1.11105	0.151927
Ube3a	NP_035798.2	ubiquitin-protein ligase E3A isoform 2	NLGLyYDNR	[Y5](Phospho)	489	1.10845	0.148545
Crk	NP_001264148.1	adapter molecule crk isoform 1	DSSTSPGDyVLSVSENSR	[Y9](Phospho)	47	1.10756	0.147387
Zzef1	XP_006532664.1	zinc finger ZZ-type and EF-hand domain-containing protein 1 isoform X1	AEAEQSILyAHCRR	[Y9](Phospho)	716	1.10753	0.147351
Farsa	NP_079924.2	phenylalanine--tRNA ligase alpha subunit	yFSIDR	[Y1](Phospho)	350	1.10719	0.146902
Eef1a1	NP_034236.2	elongation factor 1-alpha 1	FETSKYyVTIIDAPGHR	[Y7](Phospho)	86	1.10678	0.14637
Copa	NP_034068.3	coatomer subunit alpha	TLDLPIyVTR	[Y7](Phospho)	569	1.10663	0.146178
Eef1a1	NP_034236.2	elongation factor 1-alpha 1	STTTGHLIyK	[Y9](Phospho)	29	1.10616	0.145555
Lyn	NP_001104566.1	tyrosine-protein kinase Lyn isoform A	SLDNGGyYISPR	[Y7](Phospho)	193	1.10576	0.145037
Atad5	NP_001025027.1	ATPase family AAA domain-containing protein 5	TAAVyACAQELGFK	[Y5](Phospho)	1130	1.10445	0.143324
Eif3a	NP_034253.3	eukaryotic translation initiation factor 3 subunit A	EGLyQYKNICQQVNIK	[Y4](Phospho)	72	1.10271	0.141054
Pik3r2	NP_032867.2	phosphatidylinositol 3-kinase regulatory subunit beta	EYDQLyEEYTR	[Y6](Phospho)	458	1.10236	0.140589
Btk	XP_006528546.1	tyrosine-protein kinase BTK isoform X1	HYVVCSTPQSQyYLAEK	[Y12](Phospho)	344	1.10123	0.13912
Sec24b	XP_006502530.1	protein transport protein Sec24B isoform X1	LDDRVyAMCQMK	[Y6](Phospho)	1125	1.09929	0.136566
Srsf3	NP_038691.1	serine/arginine-rich splicing factor 3	AFGyYGPLR	[Y4](Phospho)	32	1.09863	0.135706
Vim	NP_035831.2	vimentin	FANyIDKVR	[Y4](Phospho)	117	1.09796	0.134819
Eef1a1	NP_034236.2	elongation factor 1-alpha 1	FETSKyYVTIIDAPGHR	[Y6](Phospho)	85	1.09526	0.131276
Actb	NP_031419.1	actin, cytoplasmic 1	SyELPDGQVITIGNER	[Y2](Phospho)	240	1.09376	0.129295
Actbl2	NP_780706.1	beta-actin-like protein 2	SyELPDGQVITIGNER	[Y2](Phospho)	241	1.09376	0.129295
Acbd6	NP_082526.2	acyl-CoA-binding domain-containing protein 6 isoform 1	EQLLYLyAR	[Y7](Phospho)	69	1.09267	0.127862
Apobec3	NP_001153887.1	DNA dC->dU-editing enzyme APOBEC-3 isoform 1	LVQEGAQVAAMDLyEFKK	[Y14](Phospho)	159	1.09235	0.127429
Flii	NP_071292.1	protein flightless-1 homolog isoform 1	CSNEKGyFAVTEK	[Y7](Phospho)	1177	1.09127	0.126007
Usp19	XP_006511895.1	ubiquitin carboxyl-terminal hydrolase 19 isoform X1	yAYVLFYR	[Y1](Phospho)	1248	1.09052	0.125021
Ifi47	NP_001258605.1	interferon gamma inducible protein 47	VLQQIRDyCVTNLIK	[Y8](Phospho)	217	1.08849	0.12233
Acaca	XP_006532016.1	acetyl-CoA carboxylase 1 isoform X3	SVIEENIKyISR	[Y9](Phospho)	2331	1.08809	0.121804
Plek	NP_062422.1	pleckstrin	EDPAYLHYyDPAGGEDPLGAVHLR	[Y9](Phospho)	278	1.08796	0.121623
Ctc1	NP_001013274.2	CST complex subunit CTC1 isoform a	SNIVyCCFR	[Y5](Phospho)	978	1.08794	0.121594
Upf1	NP_001116301.1	regulator of nonsense transcripts 1 isoform a	TFAVDETSVSGYIyHK	[Y14](Phospho)	448	1.08752	0.121047
Dhx9	XP_011246220.1	ATP-dependent RNA helicase A isoform X1	LFTAHNNMTNyATVWASK	[Y11](Phospho)	751	1.08729	0.120739
Xpnpep1	NP_573479.3	xaa-Pro aminopeptidase 1	NSEYVAEPIQAYIIPSGDAHQSEyIAPCDCR	[Y24](Phospho)	85	1.08685	0.120155
Cpne1	NP_733467.1	copine-1	LyGPTNFAPIINHVAR	[Y2](Phospho)	385	1.08678	0.120059
Exosc6	NP_082550.1	exosome complex component MTR3	LRPVyAR	[Y5](Phospho)	40	1.0858	0.118757
Acap1	NP_722483.2	arf-GAP with coiled-coil, ANK repeat and PH domain-containing protein 1	WFTIQNNQLVyQK	[Y11](Phospho)	297	1.08356	0.115779
Fyb	XP_011243630.1	FYN-binding protein isoform X1	NEEGKYGyVLR	[Y8](Phospho)	811	1.08282	0.114795
Ptpn1	NP_035331.3	tyrosine-protein phosphatase non-receptor type 1	yRDVSPFDHSR	[Y1](Phospho)	46	1.08136	0.112844
Rbm15	NP_001039272.1	putative RNA-binding protein 15	VAGPNGyAILLAVPGSSDSR	[Y7](Phospho)	858	1.08114	0.112551
Rps27a	NP_001029037.1	ubiquitin-40S ribosomal protein S27a precursor	CCLTyCFNKPEDK	[Y5](Phospho)	148	1.08047	0.111663
Pcna	NP_035175.1	proliferating cell nuclear antigen	yLNFFTK	[Y1](Phospho)	211	1.07924	0.110012
Inpp5d	NP_034696.2	phosphatidylinositol 3,4,5-trisphosphate 5-phosphatase 1 isoform 1	yNLPSWCDR	[Y1](Phospho)	669	1.07891	0.109579
Dync1h1	NP_084514.2	cytoplasmic dynein 1 heavy chain 1	NYMSNPSYNyEIVNR	[Y10](Phospho)	3377	1.07727	0.107378
Eif2s3x	NP_036140.1	eukaryotic translation initiation factor 2 subunit 3, X-linked	YNIEVVCEyIVK	[Y9](Phospho)	238	1.07584	0.105461
Btk	XP_006528546.1	tyrosine-protein kinase BTK isoform X1	LSyYEYDFER	[Y3](Phospho)	39	1.07532	0.104762
Gsk3a	NP_001026837.1	glycogen synthase kinase-3 alpha	VIGNGSFGVVyQAR	[Y11](Phospho)	134	1.07402	0.103021
Sfpq	NP_076092.1	splicing factor, proline- and glutamine-rich	FAQHGTFEyEYSQR	[Y9](Phospho)	480	1.07355	0.102386
Sf3b3	NP_598714.1	splicing factor 3B subunit 3	HIANyISGIQTIGHR	[Y5](Phospho)	989	1.07266	0.101195
Pdlim5	XP_006501801.1	PDZ and LIM domain protein 5 isoform X3	NNVFHLEDGEPyCETDYYALFGTICR	[Y12](Phospho)	663	1.07146	0.099579
Myh9	NP_071855.2	myosin-9	ALELDSNLyR	[Y9](Phospho)	754	1.06982	0.0973624
Icam2	XP_011247064.1	intercellular adhesion molecule 2 isoform X2	TGTyGVLAAWR	[Y4](Phospho)	295	1.06945	0.0968687
Sbno1	XP_006530381.1	protein strawberry notch homolog 1 isoform X1	TIAGIIyENYLLSR	[Y7](Phospho)	335	1.06903	0.0963005
Skiv2l2	NP_082427.1	superkiller viralicidic activity 2-like 2	yCLPFLQPGR	[Y1](Phospho)	647	1.0681	0.0950456
Nol10	NP_001008421.1	nucleolar protein 10	MGIyYIPVLGPAPR	[Y4](Phospho)	339	1.06735	0.0940313
Polr2a	NP_001277997.1	DNA-directed RNA polymerase II subunit RPB1	LTHVyDLCKGK	[Y5](Phospho)	145	1.06707	0.0936583
Ddx23	XP_006521556.1	probable ATP-dependent RNA helicase DDX23 isoform X1	IDRIEESDQGPyAIILAPTR	[Y12](Phospho)	469	1.06612	0.0923759
Cct4	NP_033967.1	T-complex protein 1 subunit delta	TLSGMESyCVR	[Y8](Phospho)	449	1.06507	0.0909476
Snd1	NP_062750.2	staphylococcal nuclease domain-containing protein 1	EyGMIYLGK	[Y2](Phospho)	109	1.0648	0.0905807
Minos1	NP_001156478.1	MICOS complex subunit Mic10	MWPLAFGSGVGLGMAySNCQHDFQAPYLLHGK	[Y16](Phospho)	55	1.06479	0.0905703
Phb2	NP_031557.2	prohibitin-2	LLLGAGAVAyGVR	[Y10](Phospho)	34	1.06443	0.0900778
Btk	XP_006528546.1	tyrosine-protein kinase BTK isoform X1	LSYyEYDFER	[Y4](Phospho)	40	1.06214	0.0869766
Prpf31	XP_006540409.1	U4/U6 small nuclear ribonucleoprotein Prp31 isoform X1	HRIyEYVESR	[Y4](Phospho)	205	1.06092	0.0853141
Trub1	NP_082391.1	probable tRNA pseudouridine synthase 1 isoform 1	yITIGELGK	[Y1](Phospho)	137	1.06006	0.0841472
Baz1b	NP_035844.2	tyrosine-protein kinase BAZ1B	YQEITHSIyLAR	[Y9](Phospho)	1033	1.0597	0.083658
Ap2b1	NP_001030931.1	AP-2 complex subunit beta isoform a	QGHIyMEMNFTNK	[Y5](Phospho)	751	1.05852	0.0820499
Trim25	NP_033572.2	E3 ubiquitin/ISG15 ligase TRIM25	VyGKFDTIYQVLVK	[Y2](Phospho)	270	1.0576	0.0807906
Eif3f	NP_079620.2	eukaryotic translation initiation factor 3 subunit F	YAyYDTER	[Y3](Phospho)	245	1.05594	0.0785279
Sh2b1	XP_006507543.1	SH2B adapter protein 1 isoform X1	LYLASHPQyAEPGAEAAFSGR	[Y9](Phospho)	55	1.0557	0.0781984
A530032D15Rik	XP_011236994.1	SP140 nuclear body protein family member isoform X1	VVyDILSNVQK	[Y3](Phospho)	98	1.05506	0.0773304
Akr1c12	NP_038805.2	aldo-keto reductase family 1, member C12	HVDTAyAYQVEEEIGQAIQSK	[Y6](Phospho)	53	1.05505	0.0773173
Abl2	NP_033725.2	Abelson tyrosine-protein kinase 2 isoform b	INTTTDSKVyVTAESR	[Y10](Phospho)	231	1.05504	0.0773031
p210	3011		SISLRyEGR	[Y6](Phospho)	1068	1.05452	0.0765824
Polr1c	NP_033111.2	DNA-directed RNA polymerases I and III subunit RPAC1	DSSDPNELYVNHKVyTR	[Y15](Phospho)	169	1.05321	0.0747918
LOC102642689	XP_006543536.1	40S ribosomal protein SA	ADHQPLTEASyVNLPTIALCNTDSPLR	[Y11](Phospho)	139	1.05207	0.0732256
Smc1a	NP_062684.2	structural maintenance of chromosomes protein 1A	yQIAVTK	[Y1](Phospho)	530	1.05182	0.0728897
Cd84	NP_038517.1	SLAM family member 5 isoform 1 precursor	NAQPTESRIyDEIPQSK	[Y10](Phospho)	280	1.05179	0.0728533
Chrac1	NP_444298.1	chromatin accessibility complex protein 1	ATELFVQyLATCSYR	[Y8](Phospho)	55	1.05161	0.0726017
p210	3011		NAAEyLLSSGINGSFLVR	[Y5](Phospho)	1040	1.05133	0.0722201
Erh	XP_011242297.1	enhancer of rudimentary homolog isoform X1	IyVLLR	[Y2](Phospho)	133	1.04961	0.0698601
Dyrk1a	NP_001106860.1	dual specificity tyrosine-phosphorylation-regulated kinase 1A	IYQyIQSR	[Y4](Phospho)	321	1.04875	0.0686723
Adsl	NP_033764.2	adenylosuccinate lyase	yASREMCFLFSDRYK	[Y1](Phospho)	21	1.04813	0.0678174
Dcp1a	NP_598522.3	mRNA-decapping enzyme 1A	SASPyHGFTIVNR	[Y5](Phospho)	84	1.0474	0.0668074
Tfrc	NP_035768.1	transferrin receptor protein 1	SAFSNLFGGEPLSyTR	[Y14](Phospho)	20	1.04598	0.0648486
Ssrp1	NP_001129553.1	FACT complex subunit SSRP1	TFDyKIPYTTVLR	[Y4](Phospho)	232	1.0456	0.064337
Pcnt	XP_011241684.1	pericentrin isoform X1	AQHESELEHLRVyFEK	[Y13](Phospho)	402	1.04511	0.0636596
Nudt9	NP_083070.2	ADP-ribose pyrophosphatase, mitochondrial	LyASHSQFIK	[Y2](Phospho)	321	1.04212	0.0595279
Nedd9	XP_006516937.1	enhancer of filamentation 1 isoform X1	ALyDNVPECAEELAFR	[Y3](Phospho)	13	1.04173	0.0589798
Phb	NP_032857.1	prohibitin	IyTSIGEDYDER	[Y2](Phospho)	107	1.04163	0.0588496
Tgm2	NP_033399.1	protein-glutamine gamma-glutamyltransferase 2	SEGTyCCGPVSVR	[Y5](Phospho)	369	1.04136	0.0584647
Pabpc1	XP_011243641.1	polyadenylate-binding protein 1 isoform X1	SLGYAyVNFQQPADAER	[Y6](Phospho)	56	1.03992	0.056476
Grb2	NP_001300865.1	growth factor receptor-bound protein 2	FNSLNELVDyHR	[Y10](Phospho)	134	1.03909	0.0553217
Pabpc1	XP_011243641.1	polyadenylate-binding protein 1 isoform X1	SLGyAYVNFQQPADAER	[Y4](Phospho)	54	1.03901	0.0552038
Rpl15	NP_079862.1	60S ribosomal protein L15	QGyVIYR	[Y3](Phospho)	59	1.03849	0.0544908
Ssrp1	NP_001129553.1	FACT complex subunit SSRP1	NMSGSLyEMVSR	[Y7](Phospho)	311	1.0384	0.0543656
Shmt2	NP_082506.1	serine hydroxymethyltransferase, mitochondrial isoform 1	SGLIFyR	[Y6](Phospho)	292	1.03664	0.0519158
Cdk2	NP_904326.1	cyclin-dependent kinase 2 isoform 1	IGEGTYGVVyKAK	[Y10](Phospho)	19	1.03614	0.0512229
Rasa3	NP_033051.2	ras GTPase-activating protein 3	SLCPFYGEDFyCEIPR	[Y11](Phospho)	66	1.03458	0.0490498
p210	3011		NLYSFCVSyVDSIQQMR	[Y9](Phospho)	1971	1.0339	0.0481033
Stat1	NP_001192242.1	signal transducer and activator of transcription 1 isoform 1	TGyIKTELISVSEVHPSR	[Y3](Phospho)	707	1.03373	0.0478646
p210	3011		NSLETLLyKPVDR	[Y8](Phospho)	644	1.03328	0.0472323
Dkc1	XP_006528086.1	H/ACA ribonucleoprotein complex subunit 4 isoform X1	SQQSAGKEyVGIVR	[Y9](Phospho)	178	1.03249	0.0461237
Wdr48	XP_006512309.1	WD repeat-containing protein 48 isoform X1	KIyCTDLRNPDIR	[Y3](Phospho)	292	1.03248	0.0461163
Ddx3x	NP_034158.1	ATP-dependent RNA helicase DDX3X	ELAVQIyEEARK	[Y7](Phospho)	283	1.03207	0.0455345
Prpf8	NP_619600.2	pre-mRNA-processing-splicing factor 8	GYLPSHyER	[Y7](Phospho)	2256	1.03176	0.0451019
Mapk12	XP_006521121.1	mitogen-activated protein kinase 12 isoform X1	QADSEMTGyVVTR	[Y9](Phospho)	185	1.03155	0.044807
p210	3011		MERPEGCPEKVyELMR	[Y12](Phospho)	1370	1.03148	0.0447187
Tbl1xr1	XP_006535643.1	F-box-like/WD repeat-containing protein TBL1XR1 isoform X1	HQEPVySVAFSPDGR	[Y6](Phospho)	446	1.03129	0.0444473
Prpf8	NP_619600.2	pre-mRNA-processing-splicing factor 8	yYVLNALK	[Y1](Phospho)	453	1.03071	0.0436437
Eif3i	NP_061269.1	eukaryotic translation initiation factor 3 subunit I	SYSSGGEDGyVR	[Y10](Phospho)	308	1.02974	0.0422825
Crk	NP_001264148.1	adapter molecule crk isoform 1	yRPASASVSALIGGR	[Y1](Phospho)	190	1.02952	0.0419667
Mdh2	NP_032643.2	malate dehydrogenase, mitochondrial precursor	AGAGSATLSMAyAGAR	[Y12](Phospho)	253	1.02942	0.041835
Lmnb1	NP_034851.2	lamin-B1	LREyEAALNSK	[Y4](Phospho)	139	1.02646	0.0376828
Exosc4	NP_780608.1	exosome complex component RRP41	ALVNCQySSATFSTGER	[Y7](Phospho)	76	1.02459	0.0350489
Umps	NP_033497.1	uridine 5'-monophosphate synthase	SGLSSPVyIDLR	[Y8](Phospho)	37	1.02295	0.0327315
Rad18	NP_001161202.1	E3 ubiquitin-protein ligase RAD18 isoform 1	KFLSyKTQCPTCCVAVTEPDLR	[Y5](Phospho)	56	1.02221	0.0316952
Vav1	NP_035821.3	proto-oncogene vav isoform 1	ELKDALAGPGATTLyQVFIK	[Y15](Phospho)	267	1.0222	0.0316802
Dnajb4	XP_006501983.1	dnaJ homolog subfamily B member 4 isoform X1	VSLEEIySGCTK	[Y7](Phospho)	172	1.02186	0.031192
Wdr62	XP_011248842.1	WD repeat-containing protein 62 isoform X1	yVAVACQDR	[Y1](Phospho)	643	1.02103	0.0300215
Nsun2	NP_663329.3	tRNA (cytosine(34)-C(5))-methyltransferase	LAQEGIYTLyPFINSR	[Y10](Phospho)	611	1.02027	0.0289544
Prpsap2	NP_001157714.1	phosphoribosyl pyrophosphate synthase-associated protein 2 isoform a	VQVyQEPNRETR	[Y4](Phospho)	52	1.01929	0.0275611
Smc3	NP_031816.2	structural maintenance of chromosomes protein 3	LAQATQERTDLyAK	[Y12](Phospho)	376	1.01901	0.0271677
Cnot8	XP_006534168.1	CCR4-NOT transcription complex subunit 8 isoform X1	LyGLGTGVAQK	[Y2](Phospho)	260	1.01849	0.0264318
Flnb	NP_001074896.1	filamin-B isoform a	MDGTyACSYTPLK	[Y5](Phospho)	704	1.01704	0.0243702
Epb4.1	XP_006538967.1	protein 4.1 isoform X11	VSLLDDTVyECVVEK	[Y9](Phospho)	233	1.01573	0.022519
G6pdx	NP_032088.1	glucose-6-phosphate 1-dehydrogenase X	VQPNEAVyTK	[Y8](Phospho)	401	1.0154	0.0220532
Ezr	NP_033536.2	ezrin	APDFVFyAPR	[Y7](Phospho)	270	1.01298	0.0186116
Grb2	NP_001300865.1	growth factor receptor-bound protein 2	DIEQMPQQPTyVQALFDFDPQEDGELGFR	[Y11](Phospho)	160	1.00866	0.0124431
Got2	NP_034455.1	aspartate aminotransferase, mitochondrial	NLDKEyLPIGGLAEFCK	[Y6](Phospho)	96	1.00815	0.0117096
Lrch4	NP_666276.1	leucine-rich repeat and calponin homology domain-containing protein 4 isoform 1	NRFPEVPEAACQLVSLEGLSLyHNCLK	[Y22](Phospho)	99	1.00642	0.00923547
G6pdx	NP_032088.1	glucose-6-phosphate 1-dehydrogenase X	VGFQyEGTYK	[Y5](Phospho)	503	1.00616	0.00886584
Dhx36	XP_011238540.1	ATP-dependent RNA helicase DHX36 isoform X1	TTQVTQFILDNyIER	[Y12](Phospho)	241	1.00553	0.00795621
Hspa9	NP_034611.2	stress-70 protein, mitochondrial	QAVTNPNNTFyATKR	[Y11](Phospho)	118	1.00408	0.00587796
Psmb2	NP_036100.3	proteasome subunit beta type-2	YyTPTISR	[Y2](Phospho)	147	1.00355	0.00510946
Phpt1	NP_083569.1	14 kDa phosphohistidine phosphatase	IHVYGySMGYGR	[Y6](Phospho)	92	1.00064	0.000919455
Ampd2	NP_001276649.1	AMP deaminase 2 isoform a	LSIyGR	[Y4](Phospho)	490	0.999192	-0.00116666
1700009N14Rik	NP_001074564.1	uncharacterized protein LOC75471	KNLQYyDISAK	[Y6](Phospho)	147	0.997074	-0.00422732
Shmt2	NP_082506.1	serine hydroxymethyltransferase, mitochondrial isoform 1	LIIAGTSAyAR	[Y9](Phospho)	228	0.995731	-0.00617258
Eif2d	XP_006529228.1	eukaryotic translation initiation factor 2D isoform X1	SLyCVPANMTQLFLESGHK	[Y3](Phospho)	372	0.995583	-0.0063859
Actr2	XP_006514843.1	actin-related protein 2 isoform X1	QLyLER	[Y3](Phospho)	330	0.994322	-0.00821531
Eif4a1	NP_659207.1	eukaryotic initiation factor 4A-I isoform 1	GIYAyGFEKPSAIQQR	[Y5](Phospho)	50	0.993574	-0.00930135
Rcc2	NP_776292.1	protein RCC2	VFSWGFGGyGR	[Y9](Phospho)	357	0.990822	-0.0133024
Actr2	XP_006514843.1	actin-related protein 2 isoform X1	CGyAGSNFPEHIFPALVGRPIIR	[Y3](Phospho)	22	0.989609	-0.0150689
Esyt2	XP_011242441.1	extended synaptotagmin-2 isoform X1	NLIAFSEDGSDPyVR	[Y13](Phospho)	769	0.987011	-0.0188623
Gab2	NP_034378.2	GRB2-associated-binding protein 2 isoform 1	KPSTSSVTSDEKVDyVQVDKEK	[Y15](Phospho)	633	0.986544	-0.0195449
Got1	NP_034454.2	aspartate aminotransferase, cytoplasmic	HIyLLPSGR	[Y3](Phospho)	381	0.985771	-0.0206753
G3bp1	NP_038744.1	ras GTPase-activating protein-binding protein 1	NSSYAHGGLDSNGKPADAVyGQK	[Y20](Phospho)	56	0.982977	-0.0247709
Lamtor1	NP_079881.2	ragulator complex protein LAMTOR1	IAAyAYSALSQIR	[Y4](Phospho)	138	0.981223	-0.0273471
Eif3a	NP_034253.3	eukaryotic translation initiation factor 3 subunit A	TLSFGSDLNyATREDAPVGPHLQSMPSEQIR	[Y10](Phospho)	499	0.980165	-0.0289039
Cd84	NP_038517.1	SLAM family member 5 isoform 1 precursor	TVyAVVSR	[Y3](Phospho)	265	0.978265	-0.031703
G6pdx	NP_032088.1	glucose-6-phosphate 1-dehydrogenase X	KPGMFFNPEESELDLTyGNR	[Y17](Phospho)	424	0.978226	-0.0317609
Fkbp5	NP_034350.1	peptidyl-prolyl cis-trans isomerase FKBP5	RVGTSDEAPMFGDKVyVHYK	[Y16](Phospho)	54	0.976753	-0.0339348
Tes	NP_997059.1	testin	KTQYSCyCCKHTMNEGEPAIYAER	[Y7](Phospho)	235	0.974789	-0.0368376
Upf1	NP_001116301.1	regulator of nonsense transcripts 1 isoform a	DLPVHACSYCGIHDPACVVyCNTSKK	[Y20](Phospho)	131	0.97315	-0.0392657
Tuba1a	NP_035783.1	tubulin alpha-1A chain	VGINyQPPTVVPGGDLAK	[Y5](Phospho)	357	0.97018	-0.0436753
Nsf	NP_032766.2	vesicle-fusing ATPase	GILLyGPPGCGK	[Y5](Phospho)	259	0.968948	-0.0455093
Eml2	XP_011249015.1	echinoderm microtubule-associated protein-like 2 isoform X1	TVAEGRGDTLyVGTTR	[Y11](Phospho)	544	0.96826	-0.0465343
Cep89	NP_082396.1	centrosomal protein of 89 kDa	yLSPLLLAYEDR	[Y1](Phospho)	365	0.967115	-0.0482403
Rpl13a	NP_033464.2	60S ribosomal protein L13a	yLAFLR	[Y1](Phospho)	54	0.966079	-0.0497869
Pgm3	NP_082628.3	phosphoacetylglucosamine mutase isoform 1	YLEEVMKVPVyCTK	[Y11](Phospho)	347	0.965542	-0.0505895
Fam118b	XP_006510000.1	protein FAM118B isoform X1	VISYGNDyADLPEYFKR	[Y8](Phospho)	307	0.964542	-0.0520839
Ddx3x	NP_034158.1	ATP-dependent RNA helicase DDX3X	VRPCVVyGGAEIGQQIR	[Y7](Phospho)	301	0.96256	-0.0550515
Msn	NP_034963.2	moesin	ILALCMGNHELyMR	[Y12](Phospho)	291	0.962424	-0.0552552
Kctd10	NP_001153413.1	BTB/POZ domain-containing adapter for CUL3-mediated RhoA degradation protein 3 isoform 1	SNNKySYTSNSDDNMLK	[Y5](Phospho)	173	0.961692	-0.0563527
Acbd3	NP_573488.2	Golgi resident protein GCP60	DCHEEVyAGSHQYPGR	[Y7](Phospho)	489	0.959718	-0.0593178
Mthfd1	NP_620084.2	C-1-tetrahydrofolate synthase, cytoplasmic	KVVGDVAyDEAKER	[Y8](Phospho)	258	0.953404	-0.0688412
Rps3	NP_036182.1	40S ribosomal protein S3	ACyGVLR	[Y3](Phospho)	120	0.95326	-0.0690584
Arap1	XP_006508250.1	arf-GAP with Rho-GAP domain, ANK repeat and PH domain-containing protein 1 isoform X1	HYSVTLPTVSHSGFLyK	[Y16](Phospho)	753	0.952968	-0.0694999
Plcl2	NP_038908.2	inactive phospholipase C-like protein 2	ALIENADAVyEK	[Y10](Phospho)	1023	0.952417	-0.070335
Vav1	NP_035821.3	proto-oncogene vav isoform 1	QITNFQLSIENLDQSLANyGRPK	[Y19](Phospho)	400	0.949774	-0.0743442
Tubgcp2	NP_001272936.1	gamma-tubulin complex component 2 isoform a	NLDPLVyLLSK	[Y7](Phospho)	83	0.945688	-0.0805642
Prpf4b	NP_038858.2	serine/threonine-protein kinase PRP4 homolog	LCDFGSASHVADNDITPyLVSR	[Y18](Phospho)	849	0.944587	-0.082245
Tgm2	NP_033399.1	protein-glutamine gamma-glutamyltransferase 2	SSPIyVGR	[Y5](Phospho)	219	0.94303	-0.0846243
Pik3r1	NP_001070963.1	phosphatidylinositol 3-kinase regulatory subunit alpha isoform 2	EyDRLYEEYTR	[Y2](Phospho)	463	0.942958	-0.084734
Pik3r3	NP_853616.1	phosphatidylinositol 3-kinase regulatory subunit gamma	EyDRLYEEYTR	[Y2](Phospho)	195	0.942958	-0.084734
Srsf1	NP_775550.2	serine/arginine-rich splicing factor 1 isoform 1	SHEGETAyIR	[Y8](Phospho)	189	0.942356	-0.0856553
Tenc1	XP_006520754.1	tensin-like C1 domain-containing phosphatase isoform X2	GPLDGSPyAQVQR	[Y8](Phospho)	483	0.942302	-0.085739
Anxa5	NP_033803.1	annexin A5	QVYEEEYGSNLEDDVVGDTSGyYQR	[Y22](Phospho)	146	0.94042	-0.0886224
Nck2	XP_006495835.1	cytoplasmic protein NCK2 isoform X1	TGyVPSNYVER	[Y3](Phospho)	50	0.940153	-0.0890332
Dhx36	XP_011238540.1	ATP-dependent RNA helicase DHX36 isoform X1	ASLLDDyQLPEILR	[Y7](Phospho)	619	0.939257	-0.0904081
Atxn2l	XP_006507784.1	ataxin-2-like protein isoform X2	NVDFNyATKDKFTDSAIAMNSK	[Y6](Phospho)	200	0.938437	-0.0916683
Phpt1	NP_083569.1	14 kDa phosphohistidine phosphatase	IHVyGYSMGYGR	[Y4](Phospho)	90	0.93826	-0.0919403
Tia1	NP_001157550.1	nucleolysin TIA-1 isoform 2	TLyVGNLSR	[Y3](Phospho)	10	0.937813	-0.0926279
Tial1	NP_033409.1	nucleolysin TIAR	TLyVGNLSR	[Y3](Phospho)	12	0.937813	-0.0926279
Pygb	NP_722476.1	glycogen phosphorylase, brain form	HLEIIyAINQR	[Y6](Phospho)	405	0.937664	-0.0928568
Usp7	XP_006522201.1	ubiquitin carboxyl-terminal hydrolase 7 isoform X1	DLyHRVDVIFCDK	[Y3](Phospho)	832	0.937314	-0.0933962
Rps3a1	NP_058655.3	40S ribosomal protein S3a	ACQSIyPLHDVFVR	[Y6](Phospho)	205	0.937024	-0.0938423
Rpl5	NP_058676.1	60S ribosomal protein L5	DIICQIAyAR	[Y8](Phospho)	66	0.936134	-0.0952135
Rps6ka3	NP_683747.1	ribosomal protein S6 kinase alpha-3	TVEyLHAQGVVHR	[Y4](Phospho)	529	0.932292	-0.101146
Dync1h1	NP_084514.2	cytoplasmic dynein 1 heavy chain 1	TKPVTGNLRPEEALQALTIyEGKFGR	[Y20](Phospho)	1281	0.931559	-0.102282
Cat	NP_033934.2	catalase	GAGAFGyFEVTHDITR	[Y7](Phospho)	84	0.930717	-0.103585
Wbp11	NP_068360.4	WW domain-binding protein 11	LYEKENPDIyKELR	[Y10](Phospho)	104	0.930604	-0.103761
Lrrk1	XP_006540901.1	leucine-rich repeat serine/threonine-protein kinase 1 isoform X1	LSDyGISR	[Y4](Phospho)	1411	0.928655	-0.106785
Nup88	NP_001076800.1	nuclear pore complex protein Nup88 isoform 2	LRGPSGGGVEPPLSQyQR	[Y16](Phospho)	100	0.924806	-0.112778
Ggct	NP_080913.1	gamma-glutamylcyclotransferase	SYLMTNYESAPPSPQyK	[Y16](Phospho)	139	0.92224	-0.116785
Smarcd2	XP_006534615.2	SWI/SNF-related matrix-associated actin-dependent regulator of chromatin subfamily D member 2 isoform X1	HNQLQDGHEREyINCNR	[Y12](Phospho)	372	0.918732	-0.122284
Atp5a1	NP_031531.1	ATP synthase subunit alpha, mitochondrial precursor	EAYPGDVFyLHSR	[Y9](Phospho)	343	0.917973	-0.123476
Slc25a3	XP_006513434.1	phosphate carrier protein, mitochondrial isoform X1	IQTQPGyANTLR	[Y7](Phospho)	192	0.91376	-0.130113
Polr2a	NP_001277997.1	DNA-directed RNA polymerase II subunit RPB1	ELYHVISFDGSyVNYR	[Y12](Phospho)	1392	0.91375	-0.130129
Tomm34	XP_006500130.1	mitochondrial import receptor subunit TOM34 isoform X1	GSADPEEESVLySNR	[Y12](Phospho)	54	0.913635	-0.130309
Pdlim5	XP_006501801.1	PDZ and LIM domain protein 5 isoform X3	NTEFyHIPTHSDASK	[Y5](Phospho)	262	0.913278	-0.130874
Gdi2	NP_032138.3	rab GDP dissociation inhibitor beta	AYDATTHFETTCDDIKDIyKR	[Y19](Phospho)	421	0.911441	-0.13378
Eif2b4	NP_001120827.1	translation initiation factor eIF-2B subunit delta isoform 1	QSSLTQyMSIPSSVIHPAMVR	[Y7](Phospho)	216	0.910855	-0.134707
Dock11	XP_006541469.1	dedicator of cytokinesis protein 11 isoform X1	KTQIySDPLR	[Y5](Phospho)	57	0.910592	-0.135123
Ctnnd1	XP_006498693.1	catenin delta-1 isoform X3	SNAAAYLQHLCyRNDKVK	[Y12](Phospho)	395	0.909739	-0.136475
Naf1	NP_001157036.1	H/ACA ribonucleoprotein complex non-core subunit NAF1	INDTMyFAPSMK	[Y6](Phospho)	375	0.909712	-0.136518
Ccdc18	XP_006535315.1	coiled-coil domain-containing protein 18 isoform X1	KSEEVyCLQK	[Y6](Phospho)	766	0.907959	-0.1393
Qdpr	NP_077198.1	dihydropteridine reductase	AALDGTPGMIGyGMAK	[Y12](Phospho)	147	0.906149	-0.142179
Klc1	XP_006515551.1	kinesin light chain 1 isoform X3	QLNNLALLCQNQGKYEEVEyYYQR	[Y20](Phospho)	360	0.905466	-0.143268
Dyrk1a	NP_001106860.1	dual specificity tyrosine-phosphorylation-regulated kinase 1A	IyQYIQSR	[Y2](Phospho)	319	0.905187	-0.143712
Plek	NP_062422.1	pleckstrin	EDPAyLHYYDPAGGEDPLGAVHLR	[Y5](Phospho)	274	0.898714	-0.154066
Rpl7a	NP_038749.1	60S ribosomal protein L7a	MGVPyCIIK	[Y5](Phospho)	181	0.898584	-0.154275
Anp32a	NP_033802.2	acidic leucine-rich nuclear phosphoprotein 32 family member A	IyLELR	[Y2](Phospho)	8	0.896603	-0.157459
Smc2	NP_001288341.1	structural maintenance of chromosomes protein 2	LyIAYQFLR	[Y2](Phospho)	234	0.896077	-0.158305
Abl2	NP_033725.2	Abelson tyrosine-protein kinase 2 isoform b	HSWyHGPVSR	[Y4](Phospho)	174	0.891681	-0.1654
p210	3011		HSWyHGPVSR	[Y4](Phospho)	1029	0.891681	-0.1654
Gspt1	NP_666178.2	eukaryotic peptide chain release factor GTP-binding subunit ERF3A isoform 1	STIGGQIMyLTGMVDKR	[Y9](Phospho)	233	0.890911	-0.166647
Smc2	NP_001288341.1	structural maintenance of chromosomes protein 2	LYIAyQFLR	[Y5](Phospho)	237	0.890084	-0.167987
Serinc5	NP_766176.1	serine incorporator 5	yGAPELEVAR	[Y1](Phospho)	346	0.890008	-0.16811
Pcm1	XP_006509361.1	pericentriolar material 1 protein isoform X1	ALyALQDIVSR	[Y3](Phospho)	1460	0.884713	-0.176719
Tnk2	XP_006522399.1	activated CDC42 kinase 1 isoform X5	ALPQNDDHyVMQEHR	[Y9](Phospho)	316	0.884097	-0.177724
Stau1	NP_001103376.1	double-stranded RNA-binding protein Staufen homolog 1 isoform 1	TRPSEQLyYLSR	[Y8](Phospho)	412	0.883448	-0.178782
Sh2d5	NP_001093101.1	SH2 domain-containing protein 5	LGNPyCSPTLVR	[Y5](Phospho)	235	0.878851	-0.18631
Ptpre	NP_001303607.1	receptor-type tyrosine-protein phosphatase epsilon isoform a	VVQDFIDIFSDyANFK	[Y12](Phospho)	715	0.877408	-0.18868
Pik3r1	NP_001070963.1	phosphatidylinositol 3-kinase regulatory subunit alpha isoform 2	EYDRLyEEYTR	[Y6](Phospho)	467	0.877131	-0.189136
Pik3r3	NP_853616.1	phosphatidylinositol 3-kinase regulatory subunit gamma	EYDRLyEEYTR	[Y6](Phospho)	199	0.877131	-0.189136
Caskin2	NP_542374.2	caskin-2	NTyNQTALDIVNQFTTSQASR	[Y3](Phospho)	253	0.8757	-0.191492
Hsp90ab1	NP_032328.2	heat shock protein HSP 90-beta	LVSSPCCIVTSTyGWTANMER	[Y13](Phospho)	596	0.873271	-0.195498
Atic	NP_080471.2	bifunctional purine biosynthesis protein PURH	VCMVyDLYPTLTPLAVAYAR	[Y5](Phospho)	290	0.872287	-0.197125
Fkbp4	NP_034349.1	peptidyl-prolyl cis-trans isomerase FKBP4	GEHSIVyLKPSYAFGSVGK	[Y7](Phospho)	220	0.869786	-0.201268
Sptbn1	XP_006514664.1	spectrin beta chain, non-erythrocytic 1 isoform X2	QNLLSQSHAyQQFLR	[Y10](Phospho)	1158	0.869621	-0.201542
Yars	NP_598912.4	tyrosine--tRNA ligase, cytoplasmic	yLPALGYSK	[Y1](Phospho)	234	0.868097	-0.204072
Prep	NP_035286.1	prolyl endopeptidase	FIATLQyIVGR	[Y7](Phospho)	658	0.867761	-0.20463
Nck2	XP_006495835.1	cytoplasmic protein NCK2 isoform X1	APIFTSEHGEKLyLVR	[Y13](Phospho)	374	0.864542	-0.209992
Psmc5	NP_032976.1	26S protease regulatory subunit 8	GVLLyGPPGTGK	[Y5](Phospho)	189	0.861888	-0.214428
Srsf1	NP_775550.2	serine/arginine-rich splicing factor 1 isoform 1	IyVGNLPPDIR	[Y2](Phospho)	19	0.854848	-0.226261
Hnrnpul1	NP_659171.1	heterogeneous nuclear ribonucleoprotein U-like protein 1 isoform 1	NYILDQTNVyGSAQR	[Y10](Phospho)	511	0.854162	-0.227419
Gnb2l1	NP_032169.1	guanine nucleotide-binding protein subunit beta-2-like 1	DETNyGIPQR	[Y5](Phospho)	52	0.852907	-0.229539
Chmp1a	NP_663581.1	charged multivesicular body protein 1a	NVECARVyAENAIR	[Y8](Phospho)	48	0.851594	-0.231762
Dhx9	XP_011246220.1	ATP-dependent RNA helicase A isoform X1	DFVNyLVR	[Y5](Phospho)	68	0.849886	-0.234659
Rps16	NP_038675.2	40S ribosomal protein S16	TLQyKLLEPVLLLGK	[Y4](Phospho)	49	0.844439	-0.243935
Pabpc1	XP_011243641.1	polyadenylate-binding protein 1 isoform X1	ALyDTFSAFGNILSCK	[Y3](Phospho)	116	0.843739	-0.245131
Pabpc2	NP_035163.1	poly A binding protein, cytoplasmic 2	ALyDTFSAFGNILSCK	[Y3](Phospho)	116	0.843739	-0.245131
Srpk1	NP_058075.2	SRSF protein kinase 1	SAEHyTETALDEIR	[Y5](Phospho)	117	0.842797	-0.246743
Eif5a	XP_011249572.1	eukaryotic translation initiation factor 5A-1 isoform X1	RNDFQLIGIQDGyLSLLQDSGEVR	[Y13](Phospho)	98	0.840395	-0.250861
Vav1	NP_035821.3	proto-oncogene vav isoform 1	GQQGWWRGEIyGR	[Y11](Phospho)	826	0.83868	-0.253808
Hadha	NP_849209.1	trifunctional enzyme subunit alpha, mitochondrial precursor	FVDLyGAQK	[Y5](Phospho)	724	0.838506	-0.254107
Rcc1	NP_001184011.1	regulator of chromosome condensation isoform 1	AYSLGRAEyGR	[Y9](Phospho)	336	0.837182	-0.256387
Inpp5d	NP_034696.2	phosphatidylinositol 3,4,5-trisphosphate 5-phosphatase 1 isoform 1	NGPGTVDSQGQIEFLACyATLK	[Y18](Phospho)	740	0.834038	-0.261814
Cpne2	NP_705727.1	copine-2	FyGPTNFSPIVNHVAR	[Y2](Phospho)	408	0.833644	-0.262497
G3bp2	XP_006534990.1	ras GTPase-activating protein-binding protein 2 isoform X1	NSSYVHGGVDASGKPQEAVyGQNDIHHK	[Y20](Phospho)	56	0.832715	-0.264105
Rassf2	XP_006499207.1	ras association domain-containing protein 2 isoform X1	TSVFTPAyGSVTNVR	[Y8](Phospho)	187	0.831579	-0.266075
Fam120c	NP_932773.2	constitutive coactivator of PPAR-gamma-like protein 2	AVEyYSVTTK	[Y4](Phospho)	398	0.827274	-0.273563
Inpp5d	NP_034696.2	phosphatidylinositol 3,4,5-trisphosphate 5-phosphatase 1 isoform 1	NQNyMNILR	[Y4](Phospho)	559	0.825263	-0.277075
p210	3011		LMTGDTyTAHAGAK	[Y7](Phospho)	1294	0.82486	-0.277778
Acly	NP_001186225.1	ATP-citrate synthase isoform 1	LyRPGSVAYVSR	[Y2](Phospho)	652	0.824419	-0.27855
Kti12	NP_083847.1	protein KTI12 homolog	GFRYELyCLAR	[Y7](Phospho)	92	0.823305	-0.280502
Ifitm3	NP_079654.1	interferon-induced transmembrane protein 3	IKEEyEVAEMGAPHGSASVR	[Y5](Phospho)	27	0.822889	-0.28123
Pik3r1	NP_001070963.1	phosphatidylinositol 3-kinase regulatory subunit alpha isoform 2	LHEyNTQFQEK	[Y4](Phospho)	452	0.822033	-0.282732
p210	3011		VPELyEIHKEFYDGLFPR	[Y5](Phospho)	554	0.821514	-0.283643
Emg1	NP_038564.1	ribosomal RNA small subunit methyltransferase NEP1	MVSISNyPLSAALTCAK	[Y7](Phospho)	222	0.817919	-0.28997
Trap1	NP_080784.1	heat shock protein 75 kDa, mitochondrial precursor	NIyYLCAPNR	[Y3](Phospho)	500	0.814158	-0.29662
Usp16	XP_006523163.1	ubiquitin carboxyl-terminal hydrolase 16 isoform X1	EAFSTDECSIQHCLyQFTR	[Y15](Phospho)	639	0.812839	-0.298959
Eif1	NP_035638.1	eukaryotic translation initiation factor 1	FACNGTVIEHPEyGEVIQLQGDQR	[Y13](Phospho)	79	0.810181	-0.303684
Hspb11	XP_006503488.1	intraflagellar transport protein 25 homolog isoform X1	DGyATFLR	[Y3](Phospho)	111	0.810008	-0.303993
Celf2	XP_006497396.1	CUGBP Elav-like family member 2 isoform X3	ELFEPyGAVYQINVLR	[Y6](Phospho)	81	0.808407	-0.306847
Fam195b	XP_011247110.1	protein FAM195B isoform X1	FIyEAWQGVER	[Y3](Phospho)	59	0.807929	-0.307699
Siglecf	XP_011249156.1	sialic acid-binding Ig-like lectin 5 isoform X1	SVyTEIK	[Y3](Phospho)	561	0.807076	-0.309223
Got1	NP_034454.2	aspartate aminotransferase, cytoplasmic	NFGLyNER	[Y5](Phospho)	264	0.805554	-0.311946
Tars	NP_149065.2	threonine--tRNA ligase, cytoplasmic	TTPyQIACGISQGLADNTVVAK	[Y4](Phospho)	102	0.800618	-0.320814
Rps8	NP_033124.1	40S ribosomal protein S8	IIDVVyNASNNELVR	[Y6](Phospho)	83	0.798371	-0.324869
Ahcy	NP_057870.3	adenosylhomocysteinase	SKFDNLyGCR	[Y7](Phospho)	193	0.795754	-0.329606
Nasp	NP_058057.3	nuclear autoantigenic sperm protein isoform 2	EAQLyAAQAHLK	[Y5](Phospho)	526	0.794348	-0.332157
Cul1	XP_006506252.1	cullin-1 isoform X1	YMELyTHVYNYCTSVHQSNQAR	[Y5](Phospho)	46	0.789774	-0.340487
Eif3l	NP_660121.2	eukaryotic translation initiation factor 3 subunit L	TVSDLIDQKVyELQASR	[Y11](Phospho)	72	0.786955	-0.345646
Psmc1	NP_032973.1	26S protease regulatory subunit 4	GVILyGPPGTGK	[Y5](Phospho)	225	0.784968	-0.349295
Acat1	NP_659033.1	acetyl-CoA acetyltransferase, mitochondrial precursor	IAAFADAAVDPIDFPLAPAyAVPK	[Y20](Phospho)	328	0.781953	-0.354846
Acly	NP_001186225.1	ATP-citrate synthase isoform 1	TTDGVyEGVAIGGDRYPGSTFMDHVLR	[Y6](Phospho)	682	0.781092	-0.356436
Uck2	XP_006497102.1	uridine-cytidine kinase 2 isoform X1	yADVIIPR	[Y1](Phospho)	207	0.780695	-0.357169
Smc3	NP_031816.2	structural maintenance of chromosomes protein 3	ALEyTIYNQELNETR	[Y4](Phospho)	225	0.764667	-0.387097
Abl2	NP_033725.2	Abelson tyrosine-protein kinase 2 isoform b	YEGRVyHYR	[Y6](Phospho)	218	0.763284	-0.389708
p210	3011		YEGRVyHYR	[Y6](Phospho)	1073	0.763284	-0.389708
Cfl1	NP_031713.1	cofilin-1	HELQANCyEEVKDR	[Y8](Phospho)	140	0.762978	-0.390287
Snrnp70	NP_033250.3	U1 small nuclear ribonucleoprotein 70 kDa	GyAFIEYEHERDMHSAYK	[Y2](Phospho)	146	0.755446	-0.4046
Hnrnpf	NP_001159904.1	heterogeneous nuclear ribonucleoprotein F	ATENDIyNFFSPLNPVR	[Y7](Phospho)	306	0.750647	-0.413793
Hnrnph1	XP_006533938.1	heterogeneous nuclear ribonucleoprotein H isoform X1	ATENDIyNFFSPLNPVR	[Y7](Phospho)	306	0.750647	-0.413793
Rcc1	NP_001184011.1	regulator of chromosome condensation isoform 1	EGHVyGFGLSNYHQLGTPGTGSCFIPQNLTSFK	[Y5](Phospho)	275	0.750495	-0.414085
Ddb1	NP_056550.1	DNA damage-binding protein 1	FLYGCQAPTICFVyQDPQGR	[Y14](Phospho)	182	0.740753	-0.432935
Inpp5d	NP_034696.2	phosphatidylinositol 3,4,5-trisphosphate 5-phosphatase 1 isoform 1	KEyVFADSK	[Y3](Phospho)	376	0.740138	-0.434134
Tnk2	XP_006522399.1	activated CDC42 kinase 1 isoform X5	KPTyDPVSEDPDPLSSDFKR	[Y4](Phospho)	550	0.730738	-0.452574
Ranbp2	NP_035370.2	E3 SUMO-protein ligase RanBP2	LYYEAKEyDLAKK	[Y8](Phospho)	42	0.729926	-0.454178
Rars	NP_080212.2	arginine--tRNA ligase, cytoplasmic	MLDDRGNTAAYLLyAFTR	[Y14](Phospho)	536	0.72775	-0.458484
Eif4a3	NP_619610.1	eukaryotic initiation factor 4A-III	GFKEQIyDVYR	[Y7](Phospho)	202	0.726671	-0.460625
Ybx1	XP_006502996.1	nuclease-sensitive element-binding protein 1 isoform X1	NyQQNYQNSESGEKNEGSESAPEGQAQQR	[Y2](Phospho)	156	0.72154	-0.470849
Hspd1	NP_034607.3	60 kDa heat shock protein, mitochondrial	GYISPyFINTSK	[Y6](Phospho)	227	0.721327	-0.471275
Uqcrc2	NP_080175.1	cytochrome b-c1 complex subunit 2, mitochondrial precursor	AGSRyEDSNNLGTSHLLR	[Y5](Phospho)	71	0.719654	-0.474625
Spata5	NP_001156983.1	spermatogenesis-associated protein 5 isoform 1	SNTDTFyFISSTTR	[Y7](Phospho)	324	0.716342	-0.481279
Btk	XP_006528546.1	tyrosine-protein kinase BTK isoform X1	VVALYDyMPMNANDLQLR	[Y7](Phospho)	225	0.71556	-0.482856
Eefsec	NP_075547.1	selenocysteine-specific elongation factor	VMDDySVIGR	[Y5](Phospho)	473	0.710941	-0.492198
Pgd	NP_001074743.1	6-phosphogluconate dehydrogenase, decarboxylating	LVPLLDTGDIIIDGGNSEyRDTTRR	[Y19](Phospho)	106	0.706447	-0.501347
Stat5a	XP_006532785.1	signal transducer and activator of transcription 5A isoform X1	LGHyATQLQNTYDR	[Y4](Phospho)	90	0.704392	-0.505549
Btk	XP_006528546.1	tyrosine-protein kinase BTK isoform X1	VVALyDYMPMNANDLQLR	[Y5](Phospho)	223	0.70295	-0.508505
Ist1	NP_082294.1	IST1 homolog	EIADyLAAGKDER	[Y5](Phospho)	43	0.702774	-0.508867
Tnk2	XP_006522399.1	activated CDC42 kinase 1 isoform X5	VSSTHYyLLPERPPYLER	[Y7](Phospho)	892	0.698521	-0.517625
Ranbp1	NP_035369.2	ran-specific GTPase-activating protein	ICANHyITPMMELKPNAGSDR	[Y6](Phospho)	103	0.697465	-0.519808
Cdk5	NP_031694.1	cyclin-dependent kinase 5	IGEGTyGTVFK	[Y6](Phospho)	15	0.69566	-0.523545
p210	3011		NLySFCVSYVDSIQQMR	[Y3](Phospho)	1965	0.695566	-0.523741
Traf4	XP_006533219.1	TNF receptor-associated factor 4 isoform X1	EFVyDTIQSHQYQCPR	[Y4](Phospho)	227	0.692087	-0.530975
Mapk9	NP_997575.2	mitogen-activated protein kinase 9 isoform alpha2	TACTNFMMTPyVVTR	[Y11](Phospho)	185	0.691438	-0.532328
Polr2b	NP_722493.2	DNA-directed RNA polymerase II subunit RPB2	EIRIyTDAGR	[Y5](Phospho)	615	0.680562	-0.555201
Exosc4	NP_780608.1	exosome complex component RRP41	ALAVVyGPHEIR	[Y6](Phospho)	53	0.67946	-0.55754
Stat5b	NP_035619.3	signal transducer and activator of transcription 5B	LGHyATQLQSTYDRCPMELVR	[Y4](Phospho)	90	0.669295	-0.579285
Tgm2	NP_033399.1	protein-glutamine gamma-glutamyltransferase 2	LTLyFEGR	[Y4](Phospho)	44	0.66544	-0.58762
Prpsap1	XP_006534080.1	phosphoribosyl pyrophosphate synthase-associated protein 1 isoform X1	SVVyQETNGETR	[Y4](Phospho)	69	0.660718	-0.597893
Wdr48	XP_006512309.1	WD repeat-containing protein 48 isoform X1	FNKIPFyLQPHASSGAK	[Y7](Phospho)	583	0.656074	-0.608069
p210	3011		LASQLGVyR	[Y8](Phospho)	591	0.654207	-0.612181
Ptbp3	XP_006537914.1	polypyrimidine tract-binding protein 3 isoform X1	SQPVyIQYSNHR	[Y5](Phospho)	131	0.652214	-0.616582
Ccdc22	NP_613069.3	coiled-coil domain-containing protein 22	HRVPLLAEyR	[Y9](Phospho)	432	0.651867	-0.617351
p210	3011		GHGQPGADAEKPFyVNVEFHHER	[Y14](Phospho)	177	0.631956	-0.662104
Pcyt2	NP_077191.2	ethanolamine-phosphate cytidylyltransferase	VWCDGCYDMVHyGHSNQLR	[Y12](Phospho)	36	0.631667	-0.662764
Psmc6	NP_080235.2	26S protease regulatory subunit 10B	VGIIPPKGCLLyGPPGTGK	[Y12](Phospho)	173	0.6311	-0.66406
Skap2	NP_061243.1	src kinase-associated phosphoprotein 2	TVFYyYGSDKDKQQK	[Y5](Phospho)	151	0.630442	-0.665565
Acaca	XP_006532016.1	acetyl-CoA carboxylase 1 isoform X3	DKFEEDRIyR	[Y9](Phospho)	1407	0.620313	-0.688931
Pkp4	NP_080637.1	plakophilin-4 isoform 1	NNYALNTAATyAEPYRPVQYR	[Y11](Phospho)	477	0.613705	-0.704384
Csk	NP_001291690.1	tyrosine-protein kinase CSK	EGIIPANyVQKR	[Y8](Phospho)	64	0.610364	-0.712259
Inppl1	XP_011239984.1	phosphatidylinositol 3,4,5-trisphosphate 5-phosphatase 2 isoform X1	NSFNNPAYyVLEGVPHQLLPLEPPSLAR	[Y9](Phospho)	988	0.607073	-0.720058
Anxa11	XP_006518514.1	annexin A11 isoform X1	DVQELyAAGENR	[Y6](Phospho)	363	0.602734	-0.730406
Anxa6	NP_038500.2	annexin A6 isoform a	GSVHDFPEFDANQDAEALyTAMK	[Y19](Phospho)	30	0.600529	-0.735694
Nck2	XP_006495835.1	cytoplasmic protein NCK2 isoform X1	VQLVDSVyCIGQR	[Y8](Phospho)	342	0.598619	-0.74029
Mta1	XP_006536377.1	metastasis-associated protein MTA1 isoform X1	VGDYVYFENSSSNPyLIR	[Y15](Phospho)	22	0.596953	-0.744312
Inppl1	XP_011239984.1	phosphatidylinositol 3,4,5-trisphosphate 5-phosphatase 2 isoform X1	NSFNNPAyYVLEGVPHQLLPLEPPSLAR	[Y8](Phospho)	987	0.59607	-0.746445
Btk	XP_006528546.1	tyrosine-protein kinase BTK isoform X1	HLFSTIPELINyHQHNSAGLISR	[Y12](Phospho)	361	0.583562	-0.777043
Ankrd39	NP_080517.1	ankyrin repeat domain-containing protein 39 isoform 1	ATDPSQPDSAGyTALHYASR	[Y12](Phospho)	65	0.58232	-0.780116
Ate1	XP_006507328.1	arginyl-tRNA--protein transferase 1 isoform X2	AGYYCGyCESR	[Y7](Phospho)	18	0.581651	-0.781774
Pkp4	NP_080637.1	plakophilin-4 isoform 1	SPNHGTVELQGSQTALyR	[Y17](Phospho)	442	0.575838	-0.796266
Csk	NP_001291690.1	tyrosine-protein kinase CSK	GSLVDyLR	[Y6](Phospho)	277	0.575698	-0.796617
Got2	NP_034455.1	aspartate aminotransferase, mitochondrial	MNLGVGAYRDDNGKPyVLPSVR	[Y16](Phospho)	75	0.572701	-0.804146
Herc4	NP_084390.1	probable E3 ubiquitin-protein ligase HERC4 isoform 1	EGGVFTFGAGGyGQLGHNSTSHEINPR	[Y12](Phospho)	271	0.57256	-0.804502
Sik3	NP_081774.3	serine/threonine-protein kinase SIK3	MIyLVTEYASGGEIFDHLVAHGR	[Y3](Phospho)	139	0.56379	-0.826771
Pik3r1	NP_001070963.1	phosphatidylinositol 3-kinase regulatory subunit alpha isoform 2	DQyLMWLTQK	[Y3](Phospho)	580	0.555093	-0.849199
Inpp5d	NP_034696.2	phosphatidylinositol 3,4,5-trisphosphate 5-phosphatase 1 isoform 1	AyALCVLFR	[Y2](Phospho)	43	0.545528	-0.874274
Cfl1	NP_031713.1	cofilin-1	MIyASSKDAIK	[Y3](Phospho)	117	0.544958	-0.875783
Khnyn	NP_081419.1	protein KHNYN	HIVIDGSNVAMVHGLQHyFSSR	[Y18](Phospho)	449	0.539324	-0.890775
Vprbp	XP_006511816.1	protein VPRBP isoform X1	HSFTEDHyVEFSKHSQDR	[Y8](Phospho)	1190	0.532274	-0.909758
Pabpc1	XP_011243641.1	polyadenylate-binding protein 1 isoform X1	YQGVNLyVK	[Y7](Phospho)	297	0.526896	-0.924411
Ttc28	NP_001254551.1	tetratricopeptide repeat protein 28	ASQASTHGNLAVAyQALGAHDR	[Y14](Phospho)	558	0.51184	-0.966234
Shmt1	XP_006532707.1	serine hydroxymethyltransferase, cytosolic isoform X1	AVLEALGSCLNNKySEGYPGQR	[Y14](Phospho)	67	0.504493	-0.987094
Ptpra	NP_033006.2	receptor-type tyrosine-protein phosphatase alpha isoform 1 precursor	VVQEYIDAFSDyANFK	[Y12](Phospho)	825	0.504444	-0.987233
Ncf2	NP_035007.1	neutrophil cytosol factor 2	VHyKYTVVMETR	[Y3](Phospho)	357	0.504332	-0.987553
Inpp5d	NP_034696.2	phosphatidylinositol 3,4,5-trisphosphate 5-phosphatase 1 isoform 1	IKQQQySDLLAHDQLLLER	[Y6](Phospho)	614	0.499017	-1.00284
Hsp90ab1	NP_032328.2	heat shock protein HSP 90-beta	HSQFIGYPITLyLEKER	[Y12](Phospho)	216	0.498702	-1.00375
Sugt1	NP_080750.1	protein SGT1 homolog	ALEQNPDDAQyYCQR	[Y11](Phospho)	47	0.486699	-1.0389
Copg2	NP_059506.1	coatomer subunit gamma-2	NSHSLyLAGVYR	[Y6](Phospho)	826	0.464921	-1.10494
Gab1	XP_006530737.1	GRB2-associated-binding protein 1 isoform X2	SSGSGSSMADERVDyVVVDQQK	[Y15](Phospho)	703	0.459755	-1.12106
Tuba1a	NP_035783.1	tubulin alpha-1A chain	LDHKFDLMyAK	[Y9](Phospho)	399	0.456818	-1.13031
Aldh1a1	NP_038495.2	retinal dehydrogenase 1	ANNTTyGLAAGLFTK	[Y6](Phospho)	426	0.455007	-1.13604
Psmb6	NP_032972.3	proteasome subunit beta type-6 precursor	TTTGSyIANR	[Y6](Phospho)	58	0.45472	-1.13695
Fxr1	NP_001106659.1	fragile X mental retardation syndrome-related protein 1 isoform 1	EISEGDEVEVySR	[Y11](Phospho)	68	0.453144	-1.14196
Actb	NP_031419.1	actin, cytoplasmic 1	KDLYANTVLSGGTTMyPGIADR	[Y16](Phospho)	306	0.443103	-1.17428
Gab2	NP_034378.2	GRB2-associated-binding protein 2 isoform 1	KSTGSVDyLALDFQPGSPSPHR	[Y8](Phospho)	604	0.439649	-1.18558
Atic	NP_080471.2	bifunctional purine biosynthesis protein PURH	YGMNPHQTPAQLyTLKPK	[Y13](Phospho)	220	0.431521	-1.2125
Mrpl13	NP_081035.1	39S ribosomal protein L13, mitochondrial	LAIyGMLPK	[Y4](Phospho)	109	0.42352	-1.2395
Hnrnpl	XP_006539619.1	heterogeneous nuclear ribonucleoprotein L isoform X2	ASLNGADIYSGCCTLKIEyAKPTR	[Y19](Phospho)	264	0.412647	-1.27702
Gab2	NP_034378.2	GRB2-associated-binding protein 2 isoform 1	ELGDLLVDNMDVPTTPLSAyQIPR	[Y20](Phospho)	321	0.410587	-1.28424
Cbl	NP_031645.2	E3 ubiquitin-protein ligase CBL	LPPGEQGESEEDTEyMTPTSRPVGVQKPEPK	[Y15](Phospho)	698	0.403157	-1.31059
Ranbp9	NP_064314.2	ran-binding protein 9	MVSSYLVHHGyCATAEAFAR	[Y11](Phospho)	364	0.395755	-1.33732
Cd3eap	NP_665821.1	DNA-directed RNA polymerase I subunit RPA34	IMEGPQEyLLSR	[Y8](Phospho)	124	0.395713	-1.33747
Trim58	NP_001034136.1	E3 ubiquitin-protein ligase TRIM58	SDSAQGVyACPQCR	[Y8](Phospho)	53	0.38946	-1.36045
Sorbs1	XP_006526853.1	sorbin and SH3 domain-containing protein 1 isoform X3	ELPLQKGDVVyIYR	[Y11](Phospho)	1551	0.388136	-1.36537
Atp5b	NP_058054.2	ATP synthase subunit beta, mitochondrial precursor	IMDPNIVGNEHyDVAR	[Y12](Phospho)	418	0.375291	-1.41392
Crk	NP_001264148.1	adapter molecule crk isoform 1	QGSGVILRQEEAEyVR	[Y14](Phospho)	136	0.361982	-1.46601
Prmt1	NP_062804.1	protein arginine N-methyltransferase 1 isoform 1	KVIGIECSSISDyAVK	[Y13](Phospho)	125	0.333689	-1.58343
Wdr18	NP_780659.2	WD repeat-containing protein 18	NyICAWELQR	[Y2](Phospho)	61	0.296896	-1.75197
p210	3011		VPELYEIHKEFyDGLFPR	[Y12](Phospho)	561	0.290739	-1.7822
Pgd	NP_001074743.1	6-phosphogluconate dehydrogenase, decarboxylating	yGPSLMPGGNK	[Y1](Phospho)	137	0.280388	-1.8345
Flnb	NP_001074896.1	filamin-B isoform a	AKVyGQGLSEGR	[Y4](Phospho)	2008	0.272092	-1.87783
Rin1	XP_006531772.1	ras and Rab interactor 1 isoform X1	EKPSTDPLyDTPDTR	[Y9](Phospho)	59	0.247081	-2.01695
Nhlrc2	NP_080087.1	NHL repeat-containing protein 2	FAGSGNEENRNNAyPHK	[Y14](Phospho)	403	0.242696	-2.04278
Ubash3b	NP_789830.1	ubiquitin-associated and SH3 domain-containing protein B	EYVLyLRPTGPLAQK	[Y5](Phospho)	82	0.229156	-2.1256
Aldh1a1	NP_038495.2	retinal dehydrogenase 1	ELGEHGLyEYTELK	[Y8](Phospho)	484	0.226115	-2.14487
Rasa1	NP_663427.2	ras GTPase-activating protein 1	ELHVVyALSHVCGQDR	[Y6](Phospho)	730	0.218946	-2.19135
Capza1	NP_033927.2	F-actin-capping protein subunit alpha-1	AYVKDHYSNGFCTVyAK	[Y15](Phospho)	144	0.20797	-2.26555
Tnk2	XP_006522399.1	activated CDC42 kinase 1 isoform X5	VSSTHyYLLPERPPYLER	[Y6](Phospho)	891	0.202065	-2.30711
Ppm1b	XP_006523923.1	protein phosphatase 1B isoform X1	HVIEAVySR	[Y7](Phospho)	367	0.160107	-2.64289
Nedd9	XP_006516937.1	enhancer of filamentation 1 isoform X1	HQSFSLHHAPSQLGQSGDTQSDAyDVPR	[Y24](Phospho)	317	0.139565	-2.84099
Mdh2	NP_032643.2	malate dehydrogenase, mitochondrial precursor	LTLyDIAHTPGVAADLSHIETR	[Y4](Phospho)	56	0.137686	-2.86055
Smu1	NP_067510.3	WD40 repeat-containing protein SMU1	GHSSFVNEATFTQDGHyIISASSDGTVK	[Y17](Phospho)	363	0.0135418	-6.20643
Cdk6	NP_034003.1	cyclin-dependent kinase 6	ADQQYECVAEIGEGAyGK	[Y16](Phospho)	24	0
Dyrk1a	NP_001106860.1	dual specificity tyrosine-phosphorylation-regulated kinase 1A	HINEVYyAK	[Y7](Phospho)	112	0
Eif5b	NP_938045.2	eukaryotic translation initiation factor 5B	TSEVPyAGINIGPVHKK	[Y6](Phospho)	1001	0
Nckipsd	NP_109654.2	NCK-interacting protein with SH3 domain	QHSLPSSEHLGTDGALyQVPPQPR	[Y17](Phospho)	161	0
p210	3011		VYHyRINTASDGK	[Y4](Phospho)	1075	0
Snf8	XP_006533530.1	vacuolar-sorting protein SNF8 isoform X1	NGyVTVSEIK	[Y3](Phospho)	192	0
Ywhab	XP_006499972.1	14-3-3 protein beta/alpha isoform X1	yLSEVASGENK	[Y1](Phospho)	130	0
Zfp809	NP_766351.3	zinc finger protein 809 isoform 1	THSGEKPyECTECRK	[Y8](Phospho)	241	0
			SIVHPSyNSNTLNNDIMLIK	[Y7](Phospho)	nan
			SSGTSyPDVLK	[Y6](Phospho)	nan
			LEYNYNSHNVyIMADKQK	[Y11](Phospho)	nan
			TIFFKDDGNyKTR	[Y10](Phospho)	nan
			LIySGKQMNDEKTAADYK	[Y3](Phospho)	nan

## Sheet: BioSITe Ubash3b KD_Ctrl
Cutler et al. (2019). Integrative phosphoproteome and interactome analysis of the role of Ubash3b in BCR-ABL signaling.
Supplementary Table 2: BioID-BioSITe combined with SILAC representing biotinylated proteins upon Ubash3b Knockdown vs Luciferase Knockdown in Ba/F3 cells harboring p210 BCR-ABL
Gene Symbol	RefSeq Accession	Protein	Ubash3b-KD Total Intensity	Control Total Intensity	Fold-change	Fold-change (log2)	# Lysines	# Biotin Sites	Biotin Positions
Zwint	NP_001280612.1	ZW10 interactor	190148	4089.18	34.6705	5.11564	32	1	227
Ufl1	XP_006538266.1	E3 UFM1-protein ligase 1 isoform X1	262682	6406.28	30.5724	4.93416	67	1	43
Rcsd1	XP_006496844.1	capZ-interacting protein isoform X2	2.96926e+06	414859	14.2161	3.82945	25	1	72
Snap47	XP_006534084.1	synaptosomal-associated protein 47 isoform X1	52278.8	3199.9	12.1813	3.6066	29	1	313
Wipf2	XP_006534122.1	WAS/WASL-interacting protein family member 2 isoform X1	81684	6337.5	9.61	3.26454	19	1	199
Sh2d1b1	NP_036139.3	SH2 domain-containing protein 1B	551477	57760.3	7.11873	2.83162	8	1	59
Wdr36	NP_001103485.1	WD repeat-containing protein 36 isoform 1	122867	14682.7	6.23925	2.64137	48	1	762
C530008M17Rik	XP_006535065.1	uncharacterized protein KIAA1211 isoform X3	304170	74680.7	5.89845	2.56034	90	1	638
Csrp1	NP_031817.1	cysteine and glycine-rich protein 1	30892	3986.63	5.77756	2.53046	23	1	178
Actb	NP_031419.1	actin, cytoplasmic 1	151054	84873.3	5.00334	2.32289	19	3	50; 113; 326
Actc1	NP_033738.1	actin, alpha cardiac muscle 1	151054	84873.3	5.00334	2.32289	19	2	52; 328
LOC102642973	XP_011250213.1	LOW QUALITY PROTEIN: actin-like	378852	1.56214e+08	5.00334	2.32289	11	3	80; 143; 265
Map2k3	NP_032954.1	dual specificity mitogen-activated protein kinase kinase 3	135823	20381.4	4.96871	2.31287	27	1	32
Cops5	NP_038743.1	COP9 signalosome complex subunit 5 isoform 1	300807	51884.9	4.32265	2.11192	26	1	210
Mvp	NP_542369.2	major vault protein	477376	230367	4.31569	2.10959	46	2	42; 701
Pnn	NP_032917.2	pinin	225045	39209	4.27945	2.09743	61	1	212
Ccdc102a	XP_011246656.1	coiled-coil domain-containing protein 102A isoform X1	74411.7	22611.5	3.99188	1.99707	36	2	17; 520
Anks1	NP_001272969.1	ankyrin repeat and SAM domain-containing protein 1A isoform 1	28289.6	5416.47	3.89417	1.96132	63	1	856
Tk1	NP_033413.2	thymidine kinase, cytosolic isoform 1	72621.5	14259.1	3.79733	1.92498	15	1	203
Zyx	NP_001276546.1	zyxin isoform a	346544	119540	3.56988	1.83587	29	4	25; 256; 263; 270
Micall2	NP_777275.2	MICAL-like protein 2	104765	21971.2	3.55522	1.82994	63	2	390; 679
Wwox	NP_062519.2	WW domain-containing oxidoreductase	88995.7	26322.1	3.23686	1.69459	18	1	28
Ptk2b	NP_766086.2	protein-tyrosine kinase 2-beta isoform 3	1.234e+06	285866	3.21853	1.6864	71	1	734
Pla2g4a	NP_032895.1	cytosolic phospholipase A2 isoform 1	8412.4	226840	3.18989	1.67351	55	2	736; 740
Abi1	NP_001070658.1	abl interactor 1 isoform 1	1.67831e+06	489004	3.17801	1.66812	22	3	116; 139; 205
Cep55	XP_006527464.1	centrosomal protein of 55 kDa isoform X1	9159.64	2334.34	2.92562	1.54874	54	1	31
Sept9	NP_001106958.1	septin-9 isoform a	106826	74227.7	2.89494	1.53353	42	5	62; 69; 142; 157; 172
LOC102639170	XP_011243612.1	protein CDV3-like isoform X2	108945	28738.1	2.82654	1.49904	21	1	146
Pak2	XP_006522135.1	serine/threonine-protein kinase PAK 2 isoform X1	968423	759233	2.77313	1.47152	49	2	38; 52
Ywhab	XP_006499972.1	14-3-3 protein beta/alpha isoform X1	101310	27330.2	2.76385	1.46668	20	1	70
D8Ertd82e	XP_011240439.1	tyrosine-protein kinase SgK223 isoform X1	2.32869e+06	973357	2.63099	1.39561	71	6	106; 661; 668; 678; 865; 880
Trip4	XP_011241080.1	activating signal cointegrator 1 isoform X2	1.13128e+06	321817	2.62098	1.39011	49	1	128
Sgsm3	XP_006520307.1	small G protein signaling modulator 3 isoform X2	161023	46233.1	2.5968	1.37673	36	1	626
Tfip11	NP_061253.2	tuftelin-interacting protein 11	33457.9	9635.45	2.58899	1.37239	63	1	278
Mylk	NP_647461.3	myosin light chain kinase, smooth muscle	49911.2	17141.8	2.53646	1.34282	148	5	277; 339; 350; 394; 971
Map4	XP_006512019.1	microtubule-associated protein 4 isoform X2	118755	35549.4	2.49071	1.31656	91	2	964; 970
Arhgap21	XP_006497601.1	rho GTPase-activating protein 21 isoform X3	192822	61458.9	2.44596	1.2904	126	1	287
Crtc1	XP_011240613.1	CREB-regulated transcription coactivator 1 isoform X5	191482	59525.5	2.39844	1.2621	14	1	13
Eif4a1	NP_659207.1	eukaryotic initiation factor 4A-I isoform 1	327638	102378	2.38612	1.25467	20	1	146
Gen1	NP_796305.3	flap endonuclease GEN homolog 1	73138.6	24175.2	2.2557	1.17357	73	1	729
Speg	XP_011236945.1	striated muscle-specific serine/threonine-protein kinase isoform X2	3.14584e+06	1.12604e+06	2.23841	1.16247	106	1	2649
Tfdp1	XP_006508814.1	transcription factor Dp-1 isoform X2	514922	226376	2.23439	1.15988	25	1	26
Lcp2	NP_034826.2	lymphocyte cytosolic protein 2	1.99062e+06	954441	2.20368	1.13992	30	9	59; 85; 194; 229; 259; 260; 266; 278; 281
LOC105244006	XP_011237194.1	LOW QUALITY PROTEIN: uncharacterized protein LOC105244006	108522	37426.9	2.16192	1.11231	98	1	352
Stat3	NP_998824.1	signal transducer and activator of transcription 3 isoform 1	7.6606e+06	3.40939e+06	2.10055	1.07077	47	2	707; 709
Stat3	NP_998825.1	signal transducer and activator of transcription 3 isoform 2	163156	39478.3	2.10055	1.07077	47	2	706; 708
Fyb	XP_011243630.1	FYN-binding protein isoform X1	84091.5	235623	2.07349	1.05206	100	11	4; 8; 32; 46; 121; 136; 180; 187; 230; 297; 303
Tox4	NP_075923.2	TOX high mobility group box family member 4	5014.8	108448	2.06576	1.04667	27	1	199
Ddx5	XP_006532198.1	probable ATP-dependent RNA helicase DDX5 isoform X1	49229	17945.3	2.04539	1.03237	34	1	470
Nudt5	XP_006497573.1	ADP-sugar pyrophosphatase isoform X2	65055.5	23754.9	2.04191	1.02992	19	1	263
Prdx1	NP_035164.1	peroxiredoxin-1	130577	48356.3	2.01334	1.00959	19	1	93
Plk1	NP_035251.3	serine/threonine-protein kinase PLK1	260891	98383.6	1.97716	0.983429	42	1	345
Zc3h4	XP_006540165.1	zinc finger CCCH domain-containing protein 4 isoform X1	272409	102876	1.9743	0.981342	74	1	1056
Eif4enif1	XP_006514905.1	eukaryotic translation initiation factor 4E transporter isoform X1	223096	84571.2	1.96686	0.975896	53	1	405
Coro1a	XP_006507347.1	coronin-1A isoform X1	55762.7	21415.1	1.94146	0.957144	22	1	461
Sh3bp2	NP_001139331.1	SH3 domain-binding protein 2 isoform b	157146	69540.1	1.91382	0.936452	35	2	285; 390
Cstf2t	NP_112539.2	cleavage stimulation factor subunit 2 tau variant	614627	275040	1.89935	0.925505	16	3	148; 194; 622
Cstf2	XP_006528541.1	cleavage stimulation factor subunit 2 isoform X1	77593	36399.5	1.88408	0.91386	13	3	148; 189; 619
Flna	XP_006527974.1	filamin-A isoform X2	763489	580096	1.87851	0.909587	160	2	916; 1536
Tln1	XP_006537833.1	talin-1 isoform X2	58166.3	108976	1.86713	0.900821	163	6	149; 162; 428; 441; 2510; 2548
Tmsb4x	XP_006528822.1	thymosin beta-4 isoform X1	50904.9	107798	1.84306	0.882105	9	3	20; 26; 32
Ddx3x	NP_034158.1	ATP-dependent RNA helicase DDX3X	176383	86883.4	1.83535	0.876059	32	3	64; 66; 81
Fnbp1	XP_006497754.1	formin-binding protein 1 isoform X10	51771.7	21310.5	1.81135	0.857067	61	1	319
Ankrd17	XP_006535350.1	ankyrin repeat domain-containing protein 17 isoform X1	926669	392816	1.78574	0.836524	131	1	1947
N4bp2	XP_006504068.1	NEDD4-binding protein 2 isoform X2	200272	84180.7	1.77383	0.826865	127	1	852
Casp3	NP_033940.1	caspase-3	31173.8	13235.6	1.7561	0.812377	23	1	11
Stat1	NP_001192242.1	signal transducer and activator of transcription 1 isoform 1	10281	393549	1.74854	0.806147	54	4	189; 193; 703; 709
Adrbk1	NP_001277747.1	beta-adrenergic receptor kinase 1 isoform 1	72134.7	30799.7	1.74623	0.804245	54	1	677
Psmc2	NP_035318.1	26S protease regulatory subunit 7	53090.3	22737.4	1.74092	0.799849	36	1	76
Hn1l	NP_945175.1	hematological and neurological expressed 1-like protein	436093	259718	1.7405	0.799503	16	4	39; 67; 90; 176
Eif4g3	XP_006538833.1	eukaryotic translation initiation factor 4 gamma 3 isoform X1	115322	49596.6	1.73367	0.793827	119	1	1258
Xab2	NP_080432.1	pre-mRNA-splicing factor SYF1	353242	160930	1.73177	0.792246	43	1	794
Dnajb6	NP_035977.2	dnaJ homolog subfamily B member 6 isoform c	85955.3	37581.7	1.7053	0.770025	20	1	233
Pfkp	NP_001278000.1	ATP-dependent 6-phosphofructokinase, platelet type isoform 2	1.41516e+06	686297	1.68879	0.755987	47	1	687
Shank3	NP_067398.2	SH3 and multiple ankyrin repeat domains protein 3	293601	151772	1.67242	0.741936	74	6	855; 955; 1472; 1506; 1610; 1621
Ttk	XP_006511121.1	dual specificity protein kinase TTK isoform X1	263722	138194	1.61784	0.694067	66	3	369; 389; 391
Arpc2	NP_083987.1	actin-related protein 2/3 complex subunit 2	1.33189e+06	667724	1.61491	0.691454	25	2	275; 295
Nckap5l	XP_006521185.1	nck-associated protein 5-like isoform X2	202402	104913	1.6113	0.688223	66	2	795; 1006
Limd2	XP_006534083.1	LIM domain-containing protein 2 isoform X1	266389	126865	1.58582	0.665227	13	3	17; 58; 100
Ppm1b	XP_006523923.1	protein phosphatase 1B isoform X1	288019	160247	1.5809	0.660746	21	1	90
Pgrmc2	NP_081834.1	membrane-associated progesterone receptor component 2	543739	283941	1.51916	0.603274	12	1	129
Rpl29	NP_033108.1	60S ribosomal protein L29	1.21942e+06	780372	1.51112	0.595618	32	2	151; 158
Tma7	NP_899073.1	translation machinery-associated protein 7	538514	288666	1.48119	0.56676	20	1	50
Plekha2	XP_006509291.1	pleckstrin homology domain-containing family A member 2 isoform X1	140674	70893	1.4795	0.565114	27	1	130
Pdap1	NP_001028485.1	28 kDa heat- and acid-stable phosphoprotein	469558	340348	1.47754	0.563195	27	3	95; 132; 181
Eif3d	NP_061219.2	eukaryotic translation initiation factor 3 subunit D	179475	90645	1.47626	0.56195	38	1	41
Ccnb2	NP_031656.2	G2/mitotic-specific cyclin-B2	337058	170399	1.47483	0.56055	34	1	25
Usp15	NP_001288557.1	ubiquitin carboxyl-terminal hydrolase 15 isoform 2	682984	515641	1.47459	0.560317	66	1	230
Usp15	NP_081880.2	ubiquitin carboxyl-terminal hydrolase 15 isoform 1	897537	453821	1.47459	0.560317	68	1	259
Araf	XP_011245731.1	serine/threonine-protein kinase A-Raf isoform X2	412128	208503	1.47375	0.559493	34	1	65
Atg2b	XP_006516423.1	autophagy-related protein 2 homolog B isoform X1	834427	486380	1.45221	0.538248	101	1	261
Pdlim5	XP_006501801.1	PDZ and LIM domain protein 5 isoform X3	5051.19	557895	1.43912	0.525186	44	8	89; 97; 101; 105; 127; 493; 501; 553
Nedd1	XP_006513397.1	protein NEDD1 isoform X1	52576.3	30911.8	1.43474	0.52079	47	1	541
Was	NP_033541.1	wiskott-Aldrich syndrome protein homolog	197865	110371	1.42877	0.51477	16	3	237; 247; 353
Arfgap3	XP_006521316.2	ADP-ribosylation factor GTPase-activating protein 3 isoform X1	46519.7	24485.2	1.41657	0.5024	40	1	281
Larp1	NP_082727.1	la-related protein 1	627261	370845	1.40506	0.490628	83	1	125
Nudcd2	NP_080299.4	nudC domain-containing protein 2 isoform 1	192333	102318	1.40154	0.487014	9	1	147
Synj1	XP_011244377.1	synaptojanin-1 isoform X1	18783.9	9996.4	1.40103	0.486485	91	1	1578
Sipa1l1	XP_011242365.1	signal-induced proliferation-associated 1-like protein 1 isoform X3	17643.3	29834.2	1.39887	0.484257	108	4	242; 831; 1097; 1226
Sugp1	XP_006509801.1	SURP and G-patch domain-containing protein 1 isoform X1	613746	361246	1.3864	0.471347	56	1	97
Eif4ebp1	NP_031944.3	eukaryotic translation initiation factor 4E-binding protein 1	220706	120087	1.38158	0.466318	4	1	56
Tjp2	XP_006526967.1	tight junction protein ZO-2 isoform X2	76432.6	176324	1.36952	0.453668	69	3	481; 1034; 1101
Ythdc2	NP_001156485.1	probable ATP-dependent RNA helicase YTHDC2	492473	268920	1.36541	0.449338	86	1	1235
Sipa1	NP_001157952.1	signal-induced proliferation-associated protein 1	521051	338469	1.36456	0.448432	25	4	793; 801; 809; 1028
Pfkl	NP_032852.2	ATP-dependent 6-phosphofructokinase, liver type	2.14383e+06	1.18339e+06	1.35208	0.435185	36	1	392
Reps1	NP_033074.2	ralBP1-associated Eps domain-containing protein 1 isoform 1	591992	369910	1.35046	0.433452	37	1	690
Hsp90aa1	NP_034610.1	heat shock protein HSP 90-alpha	1.34493e+06	754668	1.34707	0.429829	80	1	616
Hsp90ab1	NP_032328.2	heat shock protein HSP 90-beta	1.34493e+06	754668	1.34707	0.429829	75	1	607
Calm1	NP_001300863.1	calmodulin isoform 1	173399	122754	1.33986	0.422079	8	1	143
Ube2o	NP_776116.2	(E3-independent) E2 ubiquitin-conjugating enzyme UBE2O	50862.4	28316.1	1.33927	0.421444	81	1	822
Kif15	NP_034750.1	kinesin-like protein KIF15	114317	109270	1.32452	0.405472	128	2	657; 1352
Erc1	XP_006505434.1	ELKS/Rab6-interacting/CAST family member 1 isoform X1	10418.9	281863	1.324	0.404903	110	1	187
Lcp1	XP_006518764.1	plastin-2 isoform X1	23640.7	72484.1	1.32285	0.403647	47	2	88; 328
Sos1	NP_033257.2	son of sevenless homolog 1	1837.06	1.29366e+06	1.3146	0.394621	82	5	595; 1128; 1156; 1227; 1294
Birc6	XP_006523581.1	baculoviral IAP repeat-containing protein 6 isoform X1	21548.5	12275.8	1.3088	0.388242	222	1	2359
LOC102637099	XP_006506900.1	uncharacterized protein FLJ45252 homolog	19518.4	299807	1.29287	0.370572	17	2	144; 308
Ecd	NP_081751.1	protein ecdysoneless homolog	600197	353304	1.2925	0.370166	32	1	541
Stip1	NP_058017.1	stress-induced-phosphoprotein 1	273312	176363	1.27101	0.345981	62	1	169
Myh9	NP_071855.2	myosin-9	321198	364950	1.26405	0.338058	205	4	30; 731; 1918; 1937
Gmip	XP_006509860.1	GEM-interacting protein isoform X1	20040.2	11994.5	1.24573	0.316994	42	1	1070
Vav1	NP_035821.3	proto-oncogene vav isoform 1	669591	529833	1.24452	0.315587	57	1	188
Eif4g1	XP_006521999.1	eukaryotic translation initiation factor 4 gamma 1 isoform X3	1.29071e+06	1.09607e+06	1.23831	0.308369	96	3	1064; 1076; 1100
BirA_p190	BirA_p190		13960.6	1.00321e+08	1.23465	0.304097	115	67	4; 13; 49; 67; 113; 179; 183; 194; 278; 288; 294; 305; 318; 397; 400; 495; 506; 522; 526; 546; 639; 722; 856; 915; 954; 966; 977; 979; 994; 995; 1006; 1023; 1026; 1110; 1132; 1199; 1244; 1263; 1286; 1307; 1325; 1327; 1328; 1337; 1338; 1348; 1390; 1393; 1420; 1421; 1443; 1459; 1488; 1491; 1548; 1565; 1570; 1588; 1599; 1628; 1645; 1663; 1665; 1679; 1821; 1848; 1854
Slk	NP_033315.2	STE20-like serine/threonine-protein kinase isoform 1	515775	311902	1.23295	0.302116	111	1	1221
Txnl1	NP_058072.2	thioredoxin-like protein 1	1.42427e+06	887063	1.21367	0.279371	18	1	279
Limd1	NP_038888.2	LIM domain-containing protein 1	1.03281e+06	838860	1.21331	0.278953	32	2	54; 656
Fermt3	XP_006526656.1	fermitin family homolog 3 isoform X1	339593	208807	1.2126	0.278108	37	1	335
Exoc4	NP_033174.2	exocyst complex component 4	18315.9	54682	1.20921	0.274068	72	1	101
Crk	NP_598417.2	adapter molecule crk isoform 2	479731	317665	1.2013	0.264595	11	1	105
Peak1	XP_006511231.1	pseudopodium-enriched atypical kinase 1 isoform X1	138007	116720	1.20003	0.263074	121	8	425; 428; 583; 702; 950; 1159; 1163; 1233
Gapdh	NP_001276655.1	glyceraldehyde-3-phosphate dehydrogenase isoform 1	200153	124385	1.19977	0.262759	28	1	218
Shq1	NP_853621.2	protein SHQ1 homolog	326092	243855	1.19706	0.259491	29	1	539
Ppp1r37	NP_954600.1	protein phosphatase 1 regulatory subunit 37	70621.4	47257.6	1.19665	0.259002	32	1	589
Eef1a1	NP_034236.2	elongation factor 1-alpha 1	4.75906e+06	4.18836e+06	1.19491	0.256905	47	2	273; 450
Gm3837	XP_006543663.1	programmed cell death protein 5	171887	111658	1.19177	0.253103	12	1	20
Serbp1	NP_080090.2	plasminogen activator inhibitor 1 RNA-binding protein isoform 1	199589	219888	1.19129	0.252519	35	2	122; 302
Sept1	XP_011240164.1	septin-1 isoform X1	718447	452307	1.19085	0.251995	23	1	238
Chmp4b	NP_083638.1	charged multivesicular body protein 4b	76183.2	56095.3	1.19084	0.251985	26	1	17
Dab2ip	NP_001107596.1	disabled homolog 2-interacting protein isoform 2	390808	276113	1.19004	0.251008	68	1	988
Copg2	NP_059506.1	coatomer subunit gamma-2	21571.2	309328	1.18738	0.247778	52	1	602
Ppp1r9b	NP_758465.2	neurabin-2	128313	80917.3	1.18232	0.241614	48	1	3
Pik3ap1	NP_113553.1	phosphoinositide 3-kinase adapter protein 1	477989	382127	1.18145	0.240558	36	3	561; 688; 700
LOC102641436	XP_006542900.1	eukaryotic translation initiation factor 5	9.5451e+06	6.04277e+06	1.17812	0.23648	49	1	411
Csnk2b	NP_001290375.1	casein kinase II subunit beta isoform 1	1.56361e+06	1.00287e+06	1.17328	0.230542	12	1	233
Bmp2k	NP_542439.1	BMP-2-inducible protein kinase	114840	73138.6	1.17072	0.227394	65	1	886
Prmt7	NP_663379.1	protein arginine N-methyltransferase 7	361466	253137	1.16919	0.225506	27	1	2
Ibtk	NP_001074751.1	inhibitor of Bruton tyrosine kinase	1.86715e+06	1.1961e+06	1.1639	0.218962	106	1	1145
Arfgap1	XP_006500657.1	ADP-ribosylation factor GTPase-activating protein 1 isoform X2	160398	121493	1.15044	0.202191	30	3	231; 288; 295
Cwc15	XP_006510600.1	spliceosome-associated protein CWC15 homolog isoform X1	107232	69809.1	1.14529	0.195716	23	1	40
Polr2a	NP_001277997.1	DNA-directed RNA polymerase II subunit RPB1	76631.4	49894.1	1.14515	0.195537	105	1	992
Mapre2	NP_694698.3	microtubule-associated protein RP/EB family member 2 isoform 1	118864	133415	1.14334	0.193251	23	1	237
Nucks1	NP_780503.2	nuclear ubiquitous casein and cyclin-dependent kinase substrate 1 isoform 1	104901	68646.7	1.13936	0.188229	38	1	9
Haus3	NP_666271.1	HAUS augmin-like complex subunit 3	110484	85063.7	1.13563	0.183489	47	1	564
Psmd8	NP_080821.3	26S proteasome non-ATPase regulatory subunit 8	143222	94284.8	1.13259	0.179625	26	1	108
Abcf2	XP_006535789.1	ATP-binding cassette sub-family F member 2 isoform X1	173549	123439	1.12876	0.174745	53	1	370
Lrrk1	XP_006540901.1	leucine-rich repeat serine/threonine-protein kinase 1 isoform X1	3445.84	755352	1.12852	0.174429	107	5	518; 520; 641; 678; 1479
Ccdc124	NP_081240.1	coiled-coil domain-containing protein 124	102182	67628.7	1.12654	0.171904	25	1	93
Asap1	XP_006520455.1	arf-GAP with SH3 domain, ANK repeat and PH domain-containing protein 1 isoform X1	37342	180243	1.12444	0.169203	99	10	841; 891; 963; 977; 987; 991; 996; 1086; 1095; 1104
Vcpip1	NP_775619.2	deubiquitinating protein VCIP135	7.07074e+06	7.96452e+06	1.11492	0.156943	78	3	690; 697; 699
Atxn2l	XP_011240077.1	ataxin-2-like protein isoform X1	189595	130769	1.11342	0.155002	44	1	532
Cep192	XP_006526305.1	centrosomal protein of 192 kDa isoform X1	132663	94841.4	1.11328	0.154812	121	1	781
Cenph	NP_068686.1	centromere protein H	1.38904e+06	935223	1.1094	0.149784	30	1	132
Fam107b	XP_006497581.1	protein FAM107B isoform X1	92258.4	62172.6	1.1064	0.14587	21	2	142; 165
Snd1	NP_062750.2	staphylococcal nuclease domain-containing protein 1	240408	162021	1.10632	0.145772	57	1	497
Nedd4	NP_035020.2	E3 ubiquitin-protein ligase NEDD4	198923	134161	1.10552	0.144719	49	1	429
Sap30bp	NP_065229.2	SAP30-binding protein	1.21721e+06	822089	1.10395	0.142681	32	1	205
Dock8	NP_083061.2	dedicator of cytokinesis protein 8	47981	32522.7	1.09999	0.137486	129	1	895
Dok2	XP_011243245.1	docking protein 2 isoform X1	112764	202619	1.09772	0.13451	14	2	74; 264
Dok1	NP_034200.4	docking protein 1 isoform 1	74204.5	89559.5	1.09539	0.131438	24	9	121; 257; 333; 349; 351; 393; 417; 423; 468
Clint1	XP_006532901.1	clathrin interactor 1 isoform X1	65243.3	115109	1.08749	0.121003	41	2	6; 283
Clnk	XP_006504037.1	cytokine-dependent hematopoietic cell linker isoform X1	9.99799e+06	7.30866e+06	1.06285	0.0879343	33	1	84
Eef2	NP_031933.1	elongation factor 2	484244	340339	1.06086	0.0852299	64	1	239
Arap1	XP_006508250.1	arf-GAP with Rho-GAP domain, ANK repeat and PH domain-containing protein 1 isoform X1	5378.48	2.242e+06	1.05216	0.0733483	62	1	174
Cct8	NP_033970.3	T-complex protein 1 subunit theta	888302	637919	1.05161	0.072603	43	1	260
Grb2	NP_001300865.1	growth factor receptor-bound protein 2	1.64565e+06	1.30853e+06	1.04987	0.0702082	16	2	50; 195
Sos2	XP_006515698.1	son of sevenless homolog 2 isoform X1	1837.06	1.29366e+06	1.04914	0.0692037	86	2	1066; 1309
Efhd2	NP_080270.2	EF-hand domain-containing protein D2	14189.6	20941.2	1.04363	0.0616164	22	2	197; 229
Zc3hav1	XP_006506842.1	zinc finger CCCH-type antiviral protein 1 isoform X1	124640	112667	1.04295	0.0606645	55	1	504
p210	p210		14111.2	816939	1.04154	0.0587145	40	13	43; 60; 68; 157; 202; 205; 210; 219; 236; 285; 321; 364; 369
Capza1	NP_033927.2	F-actin-capping protein subunit alpha-1	175547	125812	1.04034	0.057051	19	1	19
Grap	NP_082093.1	GRB2-related adapter protein	4.41109e+06	3.65546e+06	1.03922	0.0554969	11	1	156
Epb4.1l3	XP_006523666.1	band 4.1-like protein 3 isoform X1	305036	259403	1.03824	0.0541381	109	1	1429
Hcls1	NP_032251.2	hematopoietic lineage cell-specific protein	2651.05	779444	1.0353	0.0500514	35	14	41; 60; 96; 123; 133; 151; 170; 192; 202; 207; 223; 224; 241; 297
Eif4h	NP_291039.1	eukaryotic translation initiation factor 4H isoform 1	357939	270170	1.02727	0.0388171	11	2	80; 214
Sorbs1	XP_006526853.1	sorbin and SH3 domain-containing protein 1 isoform X3	83971.6	188057	1.02605	0.0370972	108	3	67; 731; 783
Taok3	NP_001186614.1	serine/threonine-protein kinase TAO3	79078.5	57637.9	1.02295	0.0327361	82	1	310
Eif2s1	NP_080390.1	eukaryotic translation initiation factor 2 subunit 1	195766	156908	1.0211	0.0301283	21	1	226
Bcr	NP_001074881.1	breakpoint cluster region protein	9453.86	2.86187e+06	1.01422	0.0203764	82	13	65; 68; 160; 191; 195; 309; 471; 582; 644; 710; 746; 789; 794
Smg6	NP_001002764.1	telomerase-binding protein EST1A	104644	77054.6	1.01256	0.0180006	102	1	369
Gak	NP_705797.1	cyclin-G-associated kinase isoform 1	874449	665602	1.01053	0.0151054	64	1	388
Vim	NP_035831.2	vimentin	2.36097e+06	1.791e+06	1.00865	0.0124201	22	1	445
Gigyf2	NP_666224.3	PERQ amino acid-rich with GYF domain-containing protein 2 isoform a	553052	454775	1.00526	0.0075653	69	1	668
Nck1	XP_006510903.1	cytoplasmic protein NCK1 isoform X1	2.10971e+07	1.72922e+07	0.997279	-0.00393047	34	2	72; 79
Ranbp1	NP_035369.2	ran-specific GTPase-activating protein	82227.4	72874.4	0.995933	-0.00587869	24	1	182
Capg	NP_031625.2	macrophage-capping protein	138782	156408	0.992218	-0.0112712	22	1	127
Cap1	NP_001287996.1	adenylyl cyclase-associated protein 1	28338.1	21338.9	0.990154	-0.0142748	40	1	286
Tagln2	NP_848713.1	transgelin-2	33875.6	3.18577e+06	0.986733	-0.019268	13	2	17; 171
Pfn1	NP_035202.1	profilin-1	1.93169e+06	1.47196e+06	0.986494	-0.0196181	9	1	54
Snx1	NP_062701.2	sorting nexin-1	9394.61	86939.6	0.982326	-0.0257255	42	1	285
Flnb	NP_001074896.1	filamin-B isoform a	763489	580096	0.981311	-0.0272172	174	1	1508
Prrc2a	NP_064411.2	protein PRRC2A isoform 1	229959	181868	0.980145	-0.0289325	99	1	49
Tbcb	NP_079824.2	tubulin-folding cofactor B	87833	78272.7	0.978047	-0.0320244	15	1	103
Cuedc2	NP_001157762.1	CUE domain-containing protein 2 isoform a	53739	41262.5	0.971044	-0.0423912	17	1	253
Hspa8	NP_112442.2	heat shock cognate 71 kDa protein	4549.69	227154	0.968265	-0.0465265	54	1	507
Hist1h2bp	NP_835509.2	histone H2B type 1-P isoform 1	54308.9	59554	0.949016	-0.0754962	21	2	109; 121
Stmn1	NP_062615.1	stathmin	11686.6	26153.6	0.9484	-0.0764324	23	2	29; 119
Lrba	XP_006502411.1	lipopolysaccharide-responsive and beige-like anchor protein isoform X1	649156	518747	0.939008	-0.0907914	132	1	1681
Clta	NP_001073854.1	clathrin light chain A isoform b	23220.2	18570.3	0.93229	-0.101149	12	1	242
Unc45a	XP_011249076.1	protein unc-45 homolog A isoform X1	549634	443220	0.926856	-0.109583	62	1	142
Nudc	NP_035078.1	nuclear migration protein nudC	642392	518010	0.92554	-0.111633	34	3	96; 328; 330
Sh3kbp1	XP_006528987.1	SH3 domain-containing kinase-binding protein 1 isoform X1	68729.7	134403	0.91578	-0.126927	66	4	264; 286; 576; 579
Rps20	NP_080423.1	40S ribosomal protein S20	72499.5	59503.6	0.908441	-0.138536	13	1	8
Nck2	XP_006495835.1	cytoplasmic protein NCK2 isoform X1	2240.34	625139	0.902757	-0.14759	24	2	72; 79
Dnajb1	NP_061278.1	dnaJ homolog subfamily B member 1 isoform 1	201705	169881	0.896075	-0.158308	27	1	195
Elp4	NP_076365.2	elongator complex protein 4	19159	17124.6	0.890802	-0.166823	30	2	157; 167
Gphn	XP_006515968.1	gephyrin isoform X7	84686.4	75634.4	0.883539	-0.178634	38	1	337
Mccc1	NP_076133.3	methylcrotonoyl-CoA carboxylase subunit alpha, mitochondrial	2034.82	531192	0.880759	-0.183181	44	3	677; 683; 686
Cdc23	NP_848124.1	cell division cycle protein 23 homolog	1.18363e+06	1.09144e+06	0.879263	-0.185634	40	1	522
Rps3a1	NP_058655.3	40S ribosomal protein S3a	327761	320132	0.879187	-0.185758	38	1	249
Stat5a	XP_006532785.1	signal transducer and activator of transcription 5A isoform X1	1.20513e+06	1.16138e+06	0.878279	-0.187249	41	2	689; 696
Dbnl	NP_001139780.1	drebrin-like protein isoform 1	190585	201499	0.873171	-0.195664	19	3	164; 176; 288
Rps2	NP_032529.2	40S ribosomal protein S2	86476	93270.1	0.864488	-0.210082	24	2	263; 275
Gab2	NP_034378.2	GRB2-associated-binding protein 2 isoform 1	364905	394282	0.845488	-0.242144	35	4	276; 293; 426; 662
Ruvbl1	NP_062659.1	ruvB-like 1	31543	31145.1	0.827207	-0.27368	41	1	2
Shc1	NP_035498.2	SHC-transforming protein 1 isoform b	3756.13	1.23094e+06	0.812794	-0.299038	18	6	3; 33; 93; 211; 294; 321
Eef2k	NP_001254639.1	eukaryotic elongation factor 2 kinase	447249	440977	0.805705	-0.311676	34	1	346
Sh3gl1	NP_038692.1	endophilin-A2 isoform 1	25912.2	29898.1	0.800362	-0.321275	34	1	76
Prrc2c	XP_006496829.1	protein PRRC2C isoform X1	10501.8	17203.4	0.794577	-0.33174	198	2	35; 923
Gab1	XP_006530737.1	GRB2-associated-binding protein 1 isoform X2	314982	299844	0.783239	-0.352476	37	2	442; 444
Cast	NP_001288082.1	calpastatin isoform 1	12982.2	16094	0.776088	-0.365707	100	1	504
Pkm	XP_011240976.1	pyruvate kinase PKM isoform X3	1.16465e+06	1.26063e+06	0.772249	-0.372861	38	1	374
Pcx	NP_001156418.1	pyruvate carboxylase, mitochondrial isoform 1	1621.5	4.66066e+06	0.769427	-0.378144	58	1	1145
Arcn1	NP_666097.3	coatomer subunit delta	433319	484854	0.750771	-0.413556	38	2	44; 224
G3bp1	NP_038744.1	ras GTPase-activating protein-binding protein 1	118124	117540	0.749302	-0.416381	19	1	76
Swap70	NP_033328.3	switch-associated protein 70	2.43806e+06	3.33753e+06	0.747301	-0.420238	67	1	553
Hdlbp	NP_598569.1	vigilin	31175.9	50039	0.731673	-0.450729	110	1	67
Ube2m	NP_663553.1	NEDD8-conjugating enzyme Ubc12 isoform 1	158323	268167	0.716913	-0.48013	18	1	3
Dok3	NP_038767.1	docking protein 3	444547	467236	0.715679	-0.482616	17	1	425
Dnaja2	NP_062768.1	dnaJ homolog subfamily A member 2	285230	297688	0.714395	-0.485206	32	1	152
Cd2ap	NP_033977.3	CD2-associated protein	157002	197561	0.703439	-0.507502	74	7	221; 226; 240; 243; 359; 436; 457
Pdlim7	NP_001107560.1	PDZ and LIM domain protein 7 isoform a	508909	772355	0.690683	-0.533905	29	2	145; 238
Tpr	NP_598541.3	nucleoprotein TPR	1.26018e+06	1.48728e+06	0.631747	-0.662581	176	1	464
Hgs	XP_006532333.2	hepatocyte growth factor-regulated tyrosine kinase substrate isoform X1	109395	138379	0.629639	-0.667403	39	1	557
Inpp5d	XP_006529212.1	phosphatidylinositol 3,4,5-trisphosphate 5-phosphatase 1 isoform X1	109601	605141	0.616891	-0.696913	92	9	887; 890; 980; 1068; 1076; 1080; 1129; 1156; 1167
Stat5b	NP_035619.3	signal transducer and activator of transcription 5B	28530.8	44180.6	0.607754	-0.71844	41	2	694; 701
Cacybp	NP_033916.1	calcyclin-binding protein	62500.7	81815.8	0.569576	-0.812039	32	1	213
Rab44	XP_006524654.1	ras-related protein Rab-44 isoform X2	650484	887486	0.558562	-0.840212	37	1	221
Inppl1	XP_011239984.1	phosphatidylinositol 3,4,5-trisphosphate 5-phosphatase 2 isoform X1	19386.2	75617.5	0.548396	-0.866709	64	6	326; 938; 1015; 1017; 1129; 1257
Hint1	NP_032274.1	histidine triad nucleotide-binding protein 1	60105.7	123548	0.533648	-0.90604	9	1	21
Sh2d5	NP_001093101.1	SH2 domain-containing protein 5	252436	411905	0.525345	-0.928664	11	1	420
Ctnnd1	XP_006498693.1	catenin delta-1 isoform X3	8848.4	13103	0.5035	-0.989937	54	1	25
Tiprl	NP_663488.1	TIP41-like protein	112721	180430	0.4658	-1.10222	18	1	84
Crkl	NP_031790.2	crk-like protein isoform 1	92522.8	185805	0.434023	-1.20416	14	1	253
Fam109a	XP_006530367.1	sesquipedalian-1 isoform X1	31810.7	57081.2	0.415513	-1.26703	5	1	246
Cfl1	NP_031713.1	cofilin-1	21760.2	88697	0.394588	-1.34158	25	2	22; 114
Cbl	NP_031645.2	E3 ubiquitin-protein ligase CBL	1.9305e+06	9.31125e+06	0.386542	-1.3713	49	6	422; 469; 475; 519; 529; 575
Csk	NP_001291690.1	tyrosine-protein kinase CSK	37642.4	88070	0.351589	-1.50804	35	1	393
Hnrnpf	NP_001159904.1	heterogeneous nuclear ribonucleoprotein F	14492.8	50733.8	0.212989	-2.23115	16	1	224
Map4k5	NP_958927.2	mitogen-activated protein kinase kinase kinase kinase 5	18545.5	1.4827e+06	0.100674	-3.31223	60	1	341
Ubash3b	NP_789830.1	ubiquitin-associated and SH3 domain-containing protein B	31282.9	1.9274e+06	0.0484289	-4.36799	32	2	10; 400
Ccdc17	NP_001033005.1	coiled-coil domain-containing protein 17	9678.62	435792	0.0165592	-5.91623	22	1	266

## Sheet: Total Proteome Ubash3b KD-Ctrl
Cutler et al. (2019). Integrative phosphoproteome and interactome analysis of the role of Ubash3b in BCR-ABL signaling.
Supplementary Table 3: Total Proteome analysis of Ubash3b Knockdown vs Luciferase Knockdown in Ba/F3 cells harboring p210 BCR-ABL
Gene Symbol	RefSeq Accession	Protein	Fold-change Rep1	Fold-change Rep2
Tln1	NP_035732.2	talin-1	1.091	0.901
Dync1h1	NP_084514.2	cytoplasmic dynein 1 heavy chain 1	0.883	0.798
Myh9	NP_071855.2	myosin-9	0.981	0.774
Plec	NP_001157014.1	plectin isoform 1c2alpha3alpha
Plec	NP_958796.2	plectin isoform 1a	100	100
Plec	NP_001157012.1	plectin isoform 12alpha	0.777	0.713
Sptan1	XP_006497876.1	spectrin alpha chain, non-erythrocytic 1 isoform X5	0.831	0.732
Sptan1	XP_006497878.1	spectrin alpha chain, non-erythrocytic 1 isoform X7	0.629	10.167
Flna	XP_006527974.1	filamin-A isoform X2	0.764	0.717
Fasn	NP_032014.3	fatty acid synthase	0.901	0.933
Sptbn1	XP_006514664.1	spectrin beta chain, non-erythrocytic 1 isoform X2	0.894	0.72
Mki67	NP_001074586.2	antigen KI-67	0.729	0.642
Mki67	XP_006507476.1	antigen KI-67 isoform X3	0.646	0.99
Cltc	XP_006534046.1	clathrin heavy chain 1 isoform X1	0.903	0.843
Gcn1l1	NP_766307.2	translational activator GCN1	0.829	0.656
Cad	NP_076014.1	CAD protein isoform 1	0.801	1.035
Mdn1	XP_006537539.1	midasin isoform X1	0.763	0.702
Ubr4	NP_001153791.1	E3 ubiquitin-protein ligase UBR4	0.755	0.753
Snrnp200	NP_796188.2	U5 small nuclear ribonucleoprotein 200 kDa helicase	0.836	0.725
Prpf8	NP_619600.2	pre-mRNA-processing-splicing factor 8	0.738	0.75
Huwe1	XP_006529012.1	E3 ubiquitin-protein ligase HUWE1 isoform X1	0.754	0.695
Ranbp2	NP_035370.2	E3 SUMO-protein ligase RanBP2	0.725	0.708
Huwe1	XP_011246157.1	E3 ubiquitin-protein ligase HUWE1 isoform X4	0.01	0.01
Rnf213	XP_006534693.1	E3 ubiquitin-protein ligase RNF213 isoform X1	0.814	0.828
Rnf213	XP_006542981.1	E3 ubiquitin-protein ligase RNF213 isoform X3	1.781	2.47
Iqgap1	NP_057930.2	ras GTPase-activating-like protein IQGAP1	0.866	0.729
Tpr	NP_598541.3	nucleoprotein TPR	0.929	0.761
Ipo5	XP_006519601.1	importin-5 isoform X1	0.888	0.775
	p210		0.633	0.752
Dnmt1	NP_001186360.2	DNA (cytosine-5)-methyltransferase 1 isoform 1	1.487	1.014
Dnmt1	NP_034196.5	DNA (cytosine-5)-methyltransferase 1 isoform 2	0.701	0.983
Mybbp1a	NP_058056.2	myb-binding protein 1A	0.913	0.674
Flnb	NP_001074896.1	filamin-B isoform a	0.692	0.77
Eef2	NP_031933.1	elongation factor 2	0.864	0.875
Eprs	XP_006497180.1	bifunctional glutamate/proline--tRNA ligase isoform X1	1.112	0.779
Chd4	XP_006505346.1	chromodomain-helicase-DNA-binding protein 4 isoform X4	0.76	0.664
Chd4	XP_006505343.1	chromodomain-helicase-DNA-binding protein 4 isoform X1	1.186	0.546
Birc6	XP_006523581.1	baculoviral IAP repeat-containing protein 6 isoform X1	0.704	0.671
Sf3b1	NP_112456.2	splicing factor 3B subunit 1	0.641	0.742
Top2a	XP_006533216.1	DNA topoisomerase 2-alpha isoform X1	1.403	0.499
Top2a	XP_006533218.1	DNA topoisomerase 2-alpha isoform X2	0.877	0.686
Numa1	XP_006507236.1	nuclear mitotic apparatus protein 1 isoform X2	0.91	0.616
Macf1	XP_011238706.1	microtubule-actin cross-linking factor 1 isoform X13	1.346
Macf1	XP_011238700.1	microtubule-actin cross-linking factor 1 isoform X7	0.779	0.903
AI314180	XP_006537910.1	proteasome-associated protein ECM29 homolog isoform X1	0.835	1.031
AI314180	NP_759013.2	proteasome-associated protein ECM29 homolog	0.709	0.605
Vcp	NP_033529.3	transitional endoplasmic reticulum ATPase	1.05	0.637
Actn4	NP_068695.1	alpha-actinin-4	0.849	0.593
Hsp90aa1	NP_034610.1	heat shock protein HSP 90-alpha	1.157	1.148
Vars	NP_035820.3	valine--tRNA ligase	0.845	0.769
Uba1	NP_001263246.1	ubiquitin-like modifier-activating enzyme 1 isoform 2	0.909	0.787
Acaca	XP_006532016.1	acetyl-CoA carboxylase 1 isoform X3	0.827	0.827
Hspa4	NP_032326.3	heat shock 70 kDa protein 4	0.888	0.744
Sf3b3	NP_598714.1	splicing factor 3B subunit 3	0.812	0.629
Pdcd11	NP_035183.2	protein RRP5 homolog	0.829	0.78
Vps13c	NP_796158.2	vacuolar protein sorting-associated protein 13C	0.541	0.694
Actn1	NP_598917.1	alpha-actinin-1	0.982	0.716
Vcl	XP_006518985.1	vinculin isoform X1	0.889	0.845
Hsp90ab1	NP_032328.2	heat shock protein HSP 90-beta	0.92	0.836
Lrpprc	NP_082509.2	leucine-rich PPR motif-containing protein, mitochondrial precursor	0.702	0.777
Actb	NP_031419.1	actin, cytoplasmic 1	1.164	1.056
Ckap5	XP_006500406.1	cytoskeleton-associated protein 5 isoform X2	0.809	0.893
Eif3a	NP_034253.3	eukaryotic translation initiation factor 3 subunit A	0.786	0.757
Top2b	NP_033435.2	DNA topoisomerase 2-beta	0.858	0.525
Copa	NP_034068.3	coatomer subunit alpha	0.883	0.79
Dhx9	XP_011246220.1	ATP-dependent RNA helicase A isoform X1	0.362	1.029
Actg1	NP_033739.1	actin, cytoplasmic 2 isoform 1	1.317	1.124
Gart	XP_006522973.1	trifunctional purine biosynthetic protein adenosine-3 isoform X1	0.932	0.915
Dhx9	NP_031868.2	ATP-dependent RNA helicase A	0.852	0.725
Atp5b	NP_058054.2	ATP synthase subunit beta, mitochondrial precursor	0.979	0.852
Tubb4b	NP_666228.1	tubulin beta-4B chain	0.717	0.752
Cnot1	XP_006530933.1	CCR4-NOT transcription complex subunit 1 isoform X1	0.766	0.783
Hectd1	XP_006515701.1	E3 ubiquitin-protein ligase HECTD1 isoform X1	0.923	0.908
Uggt1	XP_006496125.1	UDP-glucose:glycoprotein glucosyltransferase 1 isoform X1	0.898	0.688
Ubr5	NP_001074828.2	E3 ubiquitin-protein ligase UBR5 isoform 1	0.865	0.572
Dock2	NP_203538.2	dedicator of cytokinesis protein 2	0.804	0.761
Tubb5	NP_035785.1	tubulin beta-5 chain	0.77	0.772
Cnot1	XP_006530935.1	CCR4-NOT transcription complex subunit 1 isoform X3	100
Ncapd2	XP_006506594.1	condensin complex subunit 1 isoform X1	0.897	0.746
Lcp1	XP_006518764.1	plastin-2 isoform X1	0.935	0.953
Hdlbp	NP_598569.1	vigilin	0.867	0.669
Pfas	NP_001152991.1	phosphoribosylformylglycinamidine synthase	0.85	0.887
Trim28	NP_035718.2	transcription intermediary factor 1-beta	0.913	0.674
Iars	NP_742012.2	isoleucine--tRNA ligase, cytoplasmic	0.748	0.907
Atic	NP_080471.2	bifunctional purine biosynthesis protein PURH	0.806	0.744
Prep	NP_035286.1	prolyl endopeptidase	0.776	0.776
Nup205	XP_006506654.1	nuclear pore complex protein Nup205 isoform X3	0.853	0.636
Hnrnpm	NP_084080.1	heterogeneous nuclear ribonucleoprotein M isoform a	0.883	0.895
Xpo1	XP_006514493.1	exportin-1 isoform X1	0.708	0.649
Edc4	XP_006530964.1	enhancer of mRNA-decapping protein 4 isoform X1	1.022	0.784
Esyt1	NP_035973.1	extended synaptotagmin-1	0.832	0.916
Mcm2	NP_032590.2	DNA replication licensing factor MCM2	0.856	0.759
Pkm	XP_011240976.1	pyruvate kinase PKM isoform X3	1.029	0.861
Cand1	NP_082270.1	cullin-associated NEDD8-dissociated protein 1	0.833	0.854
Nbeal2	NP_899099.2	neurobeachin-like protein 2	0.944	0.734
Eftud2	NP_001103465.1	116 kDa U5 small nuclear ribonucleoprotein component isoform b	0.799	0.837
Golgb1	XP_011244185.1	golgin subfamily B member 1 isoform X4	1.07	0.928
Mcm3	NP_032589.1	DNA replication licensing factor MCM3	0.715	0.802
Edc4	XP_006530967.1	enhancer of mRNA-decapping protein 4 isoform X3	0.247	100
Pfkp	NP_062677.1	ATP-dependent 6-phosphofructokinase, platelet type isoform 1	0.95	0.903
Diaph1	NP_001292909.1	protein diaphanous homolog 1 isoform 1	1.053	0.799
Aars	XP_006530985.1	alanine--tRNA ligase, cytoplasmic isoform X1	0.995	0.733
Smchd1	NP_083163.3	structural maintenance of chromosomes flexible hinge domain-containing protein 1	0.759	0.718
Kif15	NP_034750.1	kinesin-like protein KIF15	0.779	0.855
Lars	NP_598898.2	leucine--tRNA ligase, cytoplasmic	0.766	0.764
Cct3	NP_033966.1	T-complex protein 1 subunit gamma	0.72	0.887
Heatr1	NP_659084.3	HEAT repeat-containing protein 1	0.768	0.969
Psmd1	NP_081633.1	26S proteasome non-ATPase regulatory subunit 1	1	0.803
Hspa8	NP_112442.2	heat shock cognate 71 kDa protein	0.888	0.817
Nup133	NP_758492.2	nuclear pore complex protein Nup133	0.851	0.904
Snd1	NP_062750.2	staphylococcal nuclease domain-containing protein 1	0.79	0.772
Supt6	NP_033323.2	transcription elongation factor SPT6	0.738	0.613
Nup98	XP_006507958.1	nuclear pore complex protein Nup98-Nup96 isoform X1	0.899	0.982
Hsph1	NP_038587.2	heat shock protein 105 kDa	0.66	0.73
Ahctf1	XP_006496863.1	protein ELYS isoform X1	0.722	0.609
Srrm2	XP_006525139.1	serine/arginine repetitive matrix protein 2 isoform X1	0.916	0.66
Polr2a	NP_001277997.1	DNA-directed RNA polymerase II subunit RPB1	0.859	0.625
Nsun2	NP_663329.3	tRNA (cytosine(34)-C(5))-methyltransferase	0.756	0.73
Nup155	NP_573490.3	nuclear pore complex protein Nup155	0.789	0.664
Cse1l	NP_076054.1	exportin-2	0.731	0.785
Matr3	NP_034901.2	matrin-3	0.779	0.749
Tubb4a	NP_033477.2	tubulin beta-4A chain
Akap13	XP_006541319.1	A-kinase anchor protein 13 isoform X7	1.123	0.931
Utp20	NP_780367.2	small subunit processome component 20 homolog	0.666	0.664
Cct2	NP_031662.2	T-complex protein 1 subunit beta	1.007	0.904
Psmd2	NP_598862.1	26S proteasome non-ATPase regulatory subunit 2	0.786	0.767
Svil	XP_006525855.1	supervillin isoform X2	0.878	0.726
Supt5	NP_038704.1	transcription elongation factor SPT5	0.702	0.664
Smc4	XP_006502109.1	structural maintenance of chromosomes protein 4 isoform X1	0.889	0.519
Pkm	NP_001240812.1	pyruvate kinase PKM isoform M1	0.49	0.635
Usp9x	XP_006527654.1	probable ubiquitin carboxyl-terminal hydrolase FAF-X isoform X3	0.372	0.361
Tpp2	NP_001297469.1	tripeptidyl-peptidase 2 isoform 2	0.932	0.776
Usp9x	XP_006527649.1	probable ubiquitin carboxyl-terminal hydrolase FAF-X isoform X2	0.8	0.749
Nup210	NP_061285.2	nuclear pore membrane glycoprotein 210 precursor	0.748	0.685
Dnm1l	XP_006522696.1	dynamin-1-like protein isoform X6	0.755	1.218
Mcm6	NP_032593.1	DNA replication licensing factor MCM6 isoform 1	0.776	0.843
Dctn1	XP_006505548.1	dynactin subunit 1 isoform X2	0.849	0.67
Ogdh	XP_006514648.1	2-oxoglutarate dehydrogenase, mitochondrial isoform X2	0.735	0.611
Dnm1l	XP_006522698.1	dynamin-1-like protein isoform X8	0.466	1.093
Trrap	XP_006504844.1	transformation/transcription domain-associated protein isoform X1	0.875	0.689
Tkt	NP_033414.1	transketolase	0.917	0.713
Smc1a	NP_062684.2	structural maintenance of chromosomes protein 1A	0.697	0.734
Pds5a	XP_006504178.1	sister chromatid cohesion protein PDS5 homolog A isoform X1	0.628	0.69
Mthfd1l	NP_001164257.1	monofunctional C1-tetrahydrofolate synthase, mitochondrial precursor	0.736	0.858
Usp7	XP_006522201.1	ubiquitin carboxyl-terminal hydrolase 7 isoform X1	0.791	0.694
Smc3	NP_031816.2	structural maintenance of chromosomes protein 3	0.698	0.728
Tpp2	NP_033444.1	tripeptidyl-peptidase 2 isoform 1	1.169	0.991
Hyou1	XP_006510024.1	hypoxia up-regulated protein 1 isoform X1	0.754	0.771
Hsp90b1	NP_035761.1	endoplasmin precursor	0.93	0.886
Copg1	NP_059505.1	coatomer subunit gamma-1 isoform 1	0.824	0.615
Smarcc1	NP_033237.2	SWI/SNF complex subunit SMARCC1	0.835	0.686
Trp53bp1	XP_011237883.1	tumor suppressor p53-binding protein 1 isoform X2	1.057	0.764
Sf3b2	NP_084385.2	splicing factor 3B subunit 2	0.641	0.895
Rrm1	NP_033129.2	ribonucleoside-diphosphate reductase large subunit	1.088	0.78
Acly	NP_001186225.1	ATP-citrate synthase isoform 1	0.77	0.724
Copb1	NP_203534.1	coatomer subunit beta	0.92	0.773
Upf1	NP_001116301.1	regulator of nonsense transcripts 1 isoform a	0.723	0.684
Gbf1	NP_849261.2	golgi-specific brefeldin A-resistance guanine nucleotide exchange factor 1	0.793	1.075
Pgk1	NP_032854.2	phosphoglycerate kinase 1	0.958	0.847
Tubb2b	NP_076205.1	tubulin beta-2B chain	0.708	0.751
Eif4g1	XP_006522000.1	eukaryotic translation initiation factor 4 gamma 1 isoform X1	0.719	0.7
Nup210	XP_006506463.1	nuclear pore membrane glycoprotein 210 isoform X1
Nat10	NP_694766.1	N-acetyltransferase 10	0.865	0.855
Xpo1	XP_006514495.1	exportin-1 isoform X3	100	100
Aco2	NP_542364.1	aconitate hydratase, mitochondrial precursor	0.778	0.899
Atp2a2	NP_001103610.1	sarcoplasmic/endoplasmic reticulum calcium ATPase 2 isoform b	0.798	0.85
Ddb1	NP_056550.1	DNA damage-binding protein 1	0.76	0.573
Kpnb1	NP_032405.3	importin subunit beta-1	0.829	0.92
Smc2	NP_001288341.1	structural maintenance of chromosomes protein 2	0.541	0.377
Ddx21	NP_062426.2	nucleolar RNA helicase 2	0.759	0.758
Cct5	NP_031663.1	T-complex protein 1 subunit epsilon	1.027	1.178
Dock8	NP_083061.2	dedicator of cytokinesis protein 8	0.58	0.718
Baz1b	NP_035844.2	tyrosine-protein kinase BAZ1B	0.843	0.69
Mcm5	NP_001289469.1	DNA replication licensing factor MCM5	0.9	0.685
Ap2b1	NP_001030931.1	AP-2 complex subunit beta isoform a	0.902	0.838
Eif3b	NP_598677.1	eukaryotic translation initiation factor 3 subunit B	0.719	0.765
Tubb2a	NP_033476.1	tubulin beta-2A chain	0.01	0.01
Smarca5	NP_444354.2	SWI/SNF-related matrix-associated actin-dependent regulator of chromatin subfamily A member 5	0.748	0.672
Dnajc13	XP_006511771.1	dnaJ homolog subfamily C member 13 isoform X1	0.919	0.862
Calr	NP_031617.1	calreticulin precursor	1.006	0.945
Stip1	NP_058017.1	stress-induced-phosphoprotein 1	0.713	0.887
Hadha	NP_849209.1	trifunctional enzyme subunit alpha, mitochondrial precursor	0.898	0.692
Tuba1a	NP_035783.1	tubulin alpha-1A chain	1.115	1.548
Cluh	NP_001074627.1	clustered mitochondria protein homolog	0.638	0.682
Nup214	XP_006498008.1	nuclear pore complex protein Nup214 isoform X1	0.996	1.1
Usp4	NP_035808.2	ubiquitin carboxyl-terminal hydrolase 4 isoform 1	0.972	0.603
Gdi2	NP_032138.3	rab GDP dissociation inhibitor beta	0.904	0.85
Ganab	NP_032086.1	neutral alpha-glucosidase AB isoform 1	0.708	0.816
Ilf3	XP_011240705.1	interleukin enhancer-binding factor 3 isoform X2	0.756	0.737
Hspd1	NP_034607.3	60 kDa heat shock protein, mitochondrial	0.884	1
Ddx3x	NP_034158.1	ATP-dependent RNA helicase DDX3X	0.975	0.752
Eif5b	NP_938045.2	eukaryotic translation initiation factor 5B	0.937	0.742
Hk2	NP_038848.1	hexokinase-2	0.759	0.722
Arid1a	XP_006539388.1	AT-rich interactive domain-containing protein 1A isoform X1	0.542	0.73
Xpo5	NP_082474.1	exportin-5	0.761	0.658
Msh6	NP_034960.1	DNA mismatch repair protein Msh6	0.874	0.707
Tuba1c	NP_033474.1	tubulin alpha-1C chain	0.839	0.794
Slk	NP_033315.2	STE20-like serine/threonine-protein kinase isoform 1	0.906	0.643
Ncor1	XP_011247132.1	nuclear receptor corepressor 1 isoform X2	1.573	1.449
Rif1	NP_780447.4	telomere-associated protein RIF1	0.744	0.737
Ncor1	XP_006532679.1	nuclear receptor corepressor 1 isoform X6	0.807	0.765
Ddx1	NP_598801.1	ATP-dependent RNA helicase DDX1	1.01	0.565
Eno1	XP_006538588.2	alpha-enolase isoform X1	1.055	1.229
Hnrnpu	NP_058085.2	heterogeneous nuclear ribonucleoprotein U	0.869	0.788
Atp1a1	NP_659149.1	sodium/potassium-transporting ATPase subunit alpha-1 precursor	0.79	0.732
Usp24	XP_006503239.1	ubiquitin carboxyl-terminal hydrolase 24 isoform X1	0.812	0.784
Gapdh	NP_001276655.1	glyceraldehyde-3-phosphate dehydrogenase isoform 1	1.006	0.978
Nop58	NP_061356.2	nucleolar protein 58	1.069	0.882
Anapc1	NP_032595.2	anaphase-promoting complex subunit 1	0.804	0.756
Ctnnd1	XP_006498693.1	catenin delta-1 isoform X3	0.786	0.469
Mthfd1	NP_620084.2	C-1-tetrahydrofolate synthase, cytoplasmic	0.877	0.995
Ctnnd1	XP_006498696.1	catenin delta-1 isoform X6	0.01	0.01
Ipo7	NP_852658.2	importin-7	0.741	0.699
Rnh1	NP_001165571.1	ribonuclease inhibitor isoform a	0.795	0.856
Larp1	NP_082727.1	la-related protein 1	0.895	0.572
Ap1b1	XP_006514526.1	AP-1 complex subunit beta-1 isoform X2	0.876	0.745
Parp1	NP_031441.2	poly [ADP-ribose] polymerase 1	0.723	0.551
Ubap2l	XP_006502249.1	ubiquitin-associated protein 2-like isoform X9	0.989	0.765
Kif5b	NP_032474.2	kinesin-1 heavy chain	0.946	0.565
Mcm7	NP_032594.1	DNA replication licensing factor MCM7	0.805	0.789
Kif4	NP_032472.2	chromosome-associated kinesin KIF4	0.797	0.817
Ddx3x	XP_006527629.1	ATP-dependent RNA helicase DDX3X isoform X1	100
Dhx15	NP_031865.2	pre-mRNA-splicing factor ATP-dependent RNA helicase DHX15 isoform 2	0.787	0.945
Tcp1	NP_038714.2	T-complex protein 1 subunit alpha isoform 1	0.89	0.989
Prrc2c	XP_006496834.1	protein PRRC2C isoform X6	0.01
Sympk	NP_080881.2	symplekin	1.001	0.55
Akap9	XP_006503582.1	A-kinase anchor protein 9 isoform X2	0.797	0.796
Hnrnpk	XP_006517167.1	heterogeneous nuclear ribonucleoprotein K isoform X1	0.877	0.895
Prrc2c	XP_006496829.1	protein PRRC2C isoform X1	0.701	0.59
Htt	NP_034544.1	huntingtin	0.521	0.749
Msn	NP_034963.2	moesin	0.898	0.914
Prrc2a	NP_064411.2	protein PRRC2A isoform 1	0.987	1.076
Atrx	XP_011245862.1	transcriptional regulator ATRX isoform X1	0.74	100
Wdr1	NP_035845.1	WD repeat-containing protein 1	1.02	1.072
Cct4	NP_033967.1	T-complex protein 1 subunit delta	0.894	0.902
Rrp12	NP_955518.1	RRP12-like protein	0.78	0.755
Gemin5	XP_006537533.1	gem-associated protein 5 isoform X4	0.836	0.798
Son	XP_006523032.1	protein SON isoform X1	1.008	0.823
Tars	NP_149065.2	threonine--tRNA ligase, cytoplasmic	0.755	0.537
Hspa5	NP_071705.3	78 kDa glucose-regulated protein precursor	0.976	0.974
Ube2o	NP_776116.2	(E3-independent) E2 ubiquitin-conjugating enzyme UBE2O	0.882	0.815
Lta4h	NP_032543.2	leukotriene A-4 hydrolase isoform 1	0.876	0.671
Rars	NP_080212.2	arginine--tRNA ligase, cytoplasmic	0.776	1.18
Itga2b	NP_034705.2	integrin alpha-IIb precursor	0.749	0.572
Eef1a1	NP_034236.2	elongation factor 1-alpha 1	1.028	1.024
Pbrm1	XP_006519465.1	protein polybromo-1 isoform X1	0.749	0.84
Plcg2	NP_758489.1	1-phosphatidylinositol 4,5-bisphosphate phosphodiesterase gamma-2	0.804	0.754
Ogt	XP_006527799.1	UDP-N-acetylglucosamine--peptide N-acetylglucosaminyltransferase 110 kDa subunit isoform X2	0.882	0.703
Supt16	NP_291096.2	FACT complex subunit SPT16	0.908	0.841
Glg1	NP_033175.1	Golgi apparatus protein 1 precursor	1.105	0.895
Ogt	XP_011245805.1	UDP-N-acetylglucosamine--peptide N-acetylglucosaminyltransferase 110 kDa subunit isoform X1	0.588	0.951
Hspa9	NP_034611.2	stress-70 protein, mitochondrial	0.822	0.853
Urb1	NP_083773.1	nucleolar pre-ribosomal-associated protein 1	0.828	0.821
Gmps	NP_001028472.2	GMP synthase [glutamine-hydrolyzing]	0.952	0.644
Atrx	XP_011245865.1	transcriptional regulator ATRX isoform X5	1.199	0.134
Polr2b	NP_722493.2	DNA-directed RNA polymerase II subunit RPB2	0.897	0.711
Shmt2	NP_082506.1	serine hydroxymethyltransferase, mitochondrial isoform 1	0.83	0.727
Nop56	NP_077155.2	nucleolar protein 56	0.675	0.599
Map4	NP_001192259.1	microtubule-associated protein 4 isoform 1	0.957	0.729
Pcnt	XP_011241684.1	pericentrin isoform X1	0.72	0.907
Golga3	XP_006535025.1	golgin subfamily A member 3 isoform X1	0.787	0.844
Uhrf1	NP_001104548.1	E3 ubiquitin-protein ligase UHRF1 isoform A	1.014	0.636
Atrx	XP_011245863.1	transcriptional regulator ATRX isoform X2	0.676	0.65
Fryl	XP_006504212.1	protein furry homolog-like isoform X11	0.783	0.831
Smarca4	XP_011240739.1	transcription activator BRG1 isoform X8	1.071	0.708
Arhgef2	XP_006501121.1	rho guanine nucleotide exchange factor 2 isoform X2	0.733	0.827
Sdha	NP_075770.1	succinate dehydrogenase [ubiquinone] flavoprotein subunit, mitochondrial precursor	0.836	0.79
Mcm4	NP_032591.3	DNA replication licensing factor MCM4	0.827	0.539
Map4	NP_001192261.1	microtubule-associated protein 4 isoform 4
Gtf2i	XP_011239164.1	general transcription factor II-I isoform X1	0.868	0.786
Cct8	NP_033970.3	T-complex protein 1 subunit theta	0.858	0.853
Usp47	XP_006508337.1	ubiquitin carboxyl-terminal hydrolase 47 isoform X2	0.885	1.012
Usp15	NP_081880.2	ubiquitin carboxyl-terminal hydrolase 15 isoform 1	0.797	0.666
Tnpo1	XP_006517699.1	transportin-1 isoform X1	0.783	0.564
Tuba4a	NP_033473.1	tubulin alpha-4A chain isoform 1	1.422	0.583
Rtn4	NP_918943.1	reticulon-4 isoform A	0.75	0.718
Ankrd17	XP_006535350.1	ankyrin repeat domain-containing protein 17 isoform X1	0.781	0.678
Nedd4	NP_035020.2	E3 ubiquitin-protein ligase NEDD4	0.785	0.985
Polr1a	NP_033114.3	DNA-directed RNA polymerase I subunit RPA1	0.809	0.943
Ppp2r1a	NP_058587.1	serine/threonine-protein phosphatase 2A 65 kDa regulatory subunit A alpha isoform	0.689	0.555
Nbas	XP_006515279.2	neuroblastoma-amplified sequence isoform X2	0.856	0.813
Nup107	NP_598771.1	nuclear pore complex protein Nup107	0.678	0.571
Trip12	XP_011236963.1	E3 ubiquitin-protein ligase TRIP12 isoform X2	0.639	0.529
Hnrnpl	XP_006539619.1	heterogeneous nuclear ribonucleoprotein L isoform X2	0.778	0.583
Hnrnpk	NP_001288273.1	heterogeneous nuclear ribonucleoprotein K isoform 3	1.05	0.989
Ints1	XP_006504790.1	integrator complex subunit 1 isoform X1	0.873	0.891
Raver1	NP_082187.1	ribonucleoprotein PTB-binding 1	0.926	0.553
Rrbp1	NP_077243.2	ribosome-binding protein 1 isoform a	0.864	0.929
Ascc3	NP_932124.2	activating signal cointegrator 1 complex subunit 3	0.677	0.798
Tmpo	NP_035735.2	lamina-associated polypeptide 2 isoform alpha	0.706	0.901
Pcbp1	NP_035995.1	poly(rC)-binding protein 1	0.759	0.986
Nup160	NP_067487.1	nuclear pore complex protein Nup160	0.728	0.745
Fkbp4	NP_034349.1	peptidyl-prolyl cis-trans isomerase FKBP4	0.89	0.831
Hnrnpl	XP_006539621.1	heterogeneous nuclear ribonucleoprotein L isoform X1
Pabpc1	XP_011243641.1	polyadenylate-binding protein 1 isoform X1	0.786	0.731
Clasp2	XP_006512460.1	CLIP-associating protein 2 isoform X14	0.794	0.846
Uba2	NP_057891.1	SUMO-activating enzyme subunit 2	0.798	0.752
Slc25a12	XP_011238154.1	calcium-binding mitochondrial carrier protein Aralar1 isoform X1	0.71	0.523
Psmc3	NP_032974.2	26S protease regulatory subunit 6A	0.746	0.596
Pitrm1	NP_660113.1	presequence protease, mitochondrial precursor	0.762	0.898
Atp5a1	NP_031531.1	ATP synthase subunit alpha, mitochondrial precursor	1.086	0.973
Pdcd6ip	NP_001158150.1	programmed cell death 6-interacting protein isoform 2	0.754	0.676
Anln	XP_006510644.1	actin-binding protein anillin isoform X1	0.584	0.866
Eea1	XP_006513585.1	early endosome antigen 1 isoform X1	0.873	0.946
Thada	XP_006524337.2	thyroid adenoma-associated protein homolog isoform X1	0.538	0.688
Ptbp1	NP_001070831.1	polypyrimidine tract-binding protein 1 isoform 1	1.065	0.662
Pfkl	NP_032852.2	ATP-dependent 6-phosphofructokinase, liver type	1.108	0.854
Cdc5l	NP_690023.1	cell division cycle 5-like protein	0.745	0.589
Son	XP_006523036.1	protein SON isoform X6	1.419	0.376
Ap2a1	NP_031484.1	AP-2 complex subunit alpha-1 isoform a	0.896	0.933
Pml	XP_006510923.1	protein PML isoform X1	0.82	0.738
Bod1l	XP_006504113.1	biorientation of chromosomes in cell division protein 1-like 1 isoform X1	1.185	0.674
Nasp	NP_058057.3	nuclear autoantigenic sperm protein isoform 2	1.154	0.994
Ap2a2	NP_031485.3	AP-2 complex subunit alpha-2	0.815	0.813
Lig1	NP_001076657.1	DNA ligase 1	0.913	0.691
Cul1	XP_006506252.1	cullin-1 isoform X1	0.9	0.851
Zfml	XP_006505769.1	zinc finger protein 638 isoform X3	0.841	0.795
Fermt3	XP_006526656.1	fermitin family homolog 3 isoform X1	0.906	1.003
Aldoa	NP_031464.1	fructose-bisphosphate aldolase A isoform 2	1.329	2.918
Zc3hav1	XP_006506842.1	zinc finger CCCH-type antiviral protein 1 isoform X1	0.688	0.817
Aldoa	NP_001170778.1	fructose-bisphosphate aldolase A isoform 1 precursor	1.514	1.051
Lmnb1	NP_034851.2	lamin-B1	0.709	0.937
Ddx5	XP_006532198.1	probable ATP-dependent RNA helicase DDX5 isoform X1	0.706	0.686
Tuba3b	NP_033475.1	tubulin alpha-3 chain
Syncrip	NP_062640.2	heterogeneous nuclear ribonucleoprotein Q isoform 1	1.097	0.636
Inf2	XP_006516288.1	inverted formin-2 isoform X2	1	0.606
Kif11	NP_034745.1	kinesin-like protein KIF11	0.683	0.874
Prkdc	NP_035289.2	DNA-dependent protein kinase catalytic subunit	0.785	0.746
Pds5b	XP_006504964.1	sister chromatid cohesion protein PDS5 homolog B isoform X1	0.882	0.703
Xpot	XP_006514267.1	exportin-T isoform X2	0.662	0.58
Ppp6r3	XP_011246943.1	serine/threonine-protein phosphatase 6 regulatory subunit 3 isoform X5	0.718	0.832
Epb4.1l2	XP_006512572.1	band 4.1-like protein 2 isoform X1	0.595	0.493
Eif4a1	NP_659207.1	eukaryotic initiation factor 4A-I isoform 1	0.987	0.878
Clasp2	XP_006512454.1	CLIP-associating protein 2 isoform X8	0.01	0.01
Mars	NP_001165053.1	methionine--tRNA ligase, cytoplasmic isoform 1	0.778	0.908
Wdhd1	XP_006518893.1	WD repeat and HMG-box DNA-binding protein 1 isoform X1	0.624	0.668
Sec31a	XP_006535256.1	protein transport protein Sec31A isoform X1	1.046	0.945
Ncapg	NP_062311.1	condensin complex subunit 3	0.769	0.887
Thoc2	XP_006541566.1	THO complex subunit 2 isoform X1	0.768	0.708
Eps15	XP_006502801.2	epidermal growth factor receptor substrate 15 isoform X1	0.699	0.806
Lap3	NP_077754.3	cytosol aminopeptidase	0.761	0.815
Hnrnph1	XP_006533938.1	heterogeneous nuclear ribonucleoprotein H isoform X1	1.028	0.678
Nsf	NP_032766.2	vesicle-fusing ATPase	0.845	0.704
Sart1	NP_058578.3	U4/U6.U5 tri-snRNP-associated protein 1	1.051	0.824
Ccdc88b	XP_011245705.1	coiled-coil domain-containing protein 88B isoform X3	0.997	0.76
Rars	XP_011246966.1	arginine--tRNA ligase, cytoplasmic isoform X1	100	100
Sin3a	XP_011240987.1	paired amphipathic helix protein Sin3a isoform X1	0.545	0.804
Ddx39b	NP_062667.1	spliceosome RNA helicase Ddx39b	1.086	0.884
Pygb	NP_722476.1	glycogen phosphorylase, brain form	0.827	0.621
Mtap	NP_077753.1	S-methyl-5'-thioadenosine phosphorylase	0.869	1.071
Rpn1	NP_598694.3	dolichyl-diphosphooligosaccharide--protein glycosyltransferase subunit 1 precursor	1.047	0.781
Baz1a	XP_006515733.1	bromodomain adjacent to zinc finger domain protein 1A isoform X1	0.942	0.746
Clasp1	XP_011246395.1	CLIP-associating protein 1 isoform X3	1.003	0.674
Ahcy	NP_057870.3	adenosylhomocysteinase	0.869	0.93
Tubb6	NP_080749.2	tubulin beta-6 chain	0.795	0.85
Epb41l2	NP_001186194.1	band 4.1-like protein 2	0.01
Nup188	NP_938046.2	nucleoporin NUP188 homolog	0.887	0.766
Npm1	NP_032748.1	nucleophosmin isoform 1	1.056	0.783
Khsrp	NP_034743.3	far upstream element-binding protein 2	0.639	0.926
Sbno1	XP_006530381.1	protein strawberry notch homolog 1 isoform X1	0.705	0.861
Wdfy4	XP_006519340.1	WD repeat- and FYVE domain-containing protein 4 isoform X1	0.814	0.439
Stat3	NP_998824.1	signal transducer and activator of transcription 3 isoform 1	1.492	100
Eif3d	NP_061219.2	eukaryotic translation initiation factor 3 subunit D	0.518	0.825
Smarcc2	XP_006514083.1	SWI/SNF complex subunit SMARCC2 isoform X1	0.77	0.746
Hk1	XP_006513305.1	hexokinase-1 isoform X1	0.929	0.665
Thop1	NP_073144.3	thimet oligopeptidase	0.685	0.792
Son	NP_064357.2	protein SON isoform 2
Abcf2	XP_006535789.1	ATP-binding cassette sub-family F member 2 isoform X1	0.563	77.663
Cpsf2	XP_006516134.1	cleavage and polyadenylation specificity factor subunit 2 isoform X1	0.755	0.839
Eif3c	NP_666312.1	eukaryotic translation initiation factor 3 subunit C	0.689	0.949
Tuba4a	NP_001300652.1	tubulin alpha-4A chain isoform 2	1.506	1.216
Gpd2	NP_001139292.1	glycerol-3-phosphate dehydrogenase, mitochondrial precursor	1.105	0.691
Ncbp1	NP_001028373.2	nuclear cap-binding protein subunit 1	0.749	0.762
Dars	NP_803228.2	aspartate--tRNA ligase, cytoplasmic isoform 1	0.917	0.784
Hcfc1	NP_032250.2	host cell factor 1 precursor	0.862	0.743
Immt	NP_083949.2	MICOS complex subunit Mic60 isoform 1	0.126	100
Dido1	XP_006500679.1	death-inducer obliterator 1 isoform X1	0.645	0.739
Mycbp2	XP_011243195.1	E3 ubiquitin-protein ligase MYCBP2 isoform X1	0.81	0.858
Skiv2l2	NP_082427.1	superkiller viralicidic activity 2-like 2	0.689	0.628
Eef1g	NP_080283.3	elongation factor 1-gamma	1.012	0.884
Uso1	XP_006535203.1	general vesicular transport factor p115 isoform X1	0.741	0.765
Nup93	NP_765998.1	nuclear pore complex protein Nup93	0.755	0.767
Abcf2	NP_001177372.1	ATP-binding cassette sub-family F member 2 isoform 2	0.8	0.676
Ddx17	NP_951062.1	probable ATP-dependent RNA helicase DDX17 isoform 1	1.041	0.701
Stat3	NP_998825.1	signal transducer and activator of transcription 3 isoform 2	0.677	0.8
Cenpe	NP_776123.3	centromere-associated protein E	0.919	0.918
Msh2	NP_032654.1	DNA mismatch repair protein Msh2	0.826	0.75
Btk	XP_006528546.1	tyrosine-protein kinase BTK isoform X1	0.761	0.83
Chd8	XP_006519539.1	chromodomain-helicase-DNA-binding protein 8 isoform X1	0.945	0.592
Cct7	NP_031664.3	T-complex protein 1 subunit eta	1.147	0.835
Rcc2	NP_776292.1	protein RCC2	0.961	0.946
Hnrnpf	NP_001159904.1	heterogeneous nuclear ribonucleoprotein F	0.894	0.804
Arhgef1	XP_006539627.1	rho guanine nucleotide exchange factor 1 isoform X1	0.997	0.72
Pdia3	NP_031978.2	protein disulfide-isomerase A3 precursor	0.998	0.883
Syncrip	NP_062770.1	heterogeneous nuclear ribonucleoprotein Q isoform 2
Fam21	NP_080861.2	WASH complex subunit FAM21	0.623	0.805
Tuba8	NP_059075.1	tubulin alpha-8 chain	0.898	0.461
Mapk1	NP_036079.1	mitogen-activated protein kinase 1	0.835	0.689
Wdr3	NP_780761.1	WD repeat-containing protein 3	0.762	0.691
Nasp	NP_001074944.1	nuclear autoantigenic sperm protein isoform 1	0.921	0.945
Aqr	NP_033832.2	intron-binding protein aquarius isoform a	0.975	0.725
Eif4g3	XP_006538838.1	eukaryotic translation initiation factor 4 gamma 3 isoform X6	0.695	1.471
Pola1	NP_032918.1	DNA polymerase alpha catalytic subunit	1.179	0.863
Immt	NP_001240610.1	MICOS complex subunit Mic60 isoform 2	0.795	0.88
Nrd1	XP_006503053.1	nardilysin isoform X1	0.992	0.801
Xpnpep1	NP_573479.3	xaa-Pro aminopeptidase 1	0.981	0.741
Sf3a1	NP_080451.4	splicing factor 3A subunit 1	0.766	0.754
Sun2	NP_001192274.1	SUN domain-containing protein 2 isoform 1	0.519	0.596
Ddx39	XP_006531395.1	ATP-dependent RNA helicase DDX39A isoform X1	0.968	0.985
Stxbp2	NP_035633.1	syntaxin-binding protein 2	0.875	0.686
Dhx36	XP_011238540.1	ATP-dependent RNA helicase DHX36 isoform X1	0.706	0.756
Naa15	NP_444319.3	N-alpha-acetyltransferase 15, NatA auxiliary subunit	0.921	0.582
Fubp1	NP_476513.2	far upstream element-binding protein 1	0.812	0.744
Eif3l	NP_660121.2	eukaryotic translation initiation factor 3 subunit L	0.921	0.829
Cap1	NP_001287996.1	adenylyl cyclase-associated protein 1	0.769	0.904
Pi4ka	XP_006522097.1	phosphatidylinositol 4-kinase alpha isoform X1	0.959	0.717
Exosc10	NP_057908.2	exosome component 10	0.843	0.611
Nfkb1	NP_032715.2	nuclear factor NF-kappa-B p105 subunit	0.736	0.549
Impdh2	XP_006511793.1	inosine-5'-monophosphate dehydrogenase 2 isoform X1	0.841	0.761
Ap3d1	NP_031486.1	AP-3 complex subunit delta-1	0.666	0.638
Pdia4	NP_033917.2	protein disulfide-isomerase A4 precursor	0.845	0.618
Lrba	XP_006502414.1	lipopolysaccharide-responsive and beige-like anchor protein isoform X4	0.906	0.731
Ruvbl2	XP_006540786.1	ruvB-like 2 isoform X1	0.932	1.176
Anxa6	NP_038500.2	annexin A6 isoform a	0.684	0.855
Myo1c	XP_006532492.1	unconventional myosin-Ic isoform X1	0.771	0.732
Dis3	NP_082591.2	exosome complex exonuclease RRP44	0.895	0.88
Wars	NP_001157786.1	tryptophan--tRNA ligase, cytoplasmic isoform 2	0.784	0.704
Sfpq	NP_076092.1	splicing factor, proline- and glutamine-rich	0.73	1.02
Ddx46	XP_006517265.1	probable ATP-dependent RNA helicase DDX46 isoform X1	0.941	1.016
Aldh18a1	XP_006527292.1	delta-1-pyrroline-5-carboxylate synthase isoform X1	0.79	0.884
Dpp3	XP_006531917.1	dipeptidyl peptidase 3 isoform X1	0.83	0.803
Psmd11	NP_848731.2	26S proteasome non-ATPase regulatory subunit 11	0.861	0.749
Sun2	NP_919323.2	SUN domain-containing protein 2 isoform 3	1.417
Fubp1	XP_006501729.1	far upstream element-binding protein 1 isoform X7	100
Vps35	NP_075373.1	vacuolar protein sorting-associated protein 35	0.832	0.798
Puf60	NP_598452.2	poly(U)-binding-splicing factor PUF60 isoform b	0.899	0.717
Chd8	XP_011243467.1	chromodomain-helicase-DNA-binding protein 8 isoform X2	0.323	0.867
Tjp2	NP_035727.2	tight junction protein ZO-2 isoform 2	0.663	0.547
Ktn1	XP_006518690.1	kinectin isoform X1	0.768	0.521
Pus7	NP_001276709.1	pseudouridylate synthase 7 homolog isoform 1	0.606	0.377
Acadvl	NP_059062.1	very long-chain specific acyl-CoA dehydrogenase, mitochondrial precursor	1.067	0.823
Jak1	NP_666257.2	tyrosine-protein kinase JAK1	0.703	0.986
Ruvbl1	NP_062659.1	ruvB-like 1	0.907	0.813
Immt	XP_006506804.2	MICOS complex subunit Mic60 isoform X2	0.432	0.774
Zc3hav1	XP_006506843.1	zinc finger CCCH-type antiviral protein 1 isoform X2	100	100
Ddx46	NP_001268984.1	probable ATP-dependent RNA helicase DDX46	0.01	0.01
Cat	NP_033934.2	catalase	0.769	1.036
Wdr36	NP_001103485.1	WD repeat-containing protein 36 isoform 1	0.971	0.705
Myo18a	XP_006533660.1	unconventional myosin-XVIIIa isoform X10	0.985	0.802
Ipo9	NP_722469.1	importin-9	0.719	0.531
Ints3	NP_663515.2	integrator complex subunit 3	0.622	0.539
Capn1	NP_031626.1	calpain-1 catalytic subunit	0.659	0.531
Vim	NP_035831.2	vimentin	0.826	0.81
Ptpn12	NP_035333.2	tyrosine-protein phosphatase non-receptor type 12	0.685	0.939
Hspa4l	XP_006500829.1	heat shock 70 kDa protein 4L isoform X2	0.806	0.842
Nup153	NP_786925.2	nuclear pore complex protein Nup153	0.794	0.697
Ankhd1	NP_780584.2	ankyrin repeat and KH domain-containing protein 1	0.295	0.697
P4hb	NP_035162.1	protein disulfide-isomerase precursor	1.018	0.949
Copb2	NP_056642.1	coatomer subunit beta'	0.603	0.753
Hnrnpul2	NP_001074665.1	heterogeneous nuclear ribonucleoprotein U-like protein 2	0.828	0.83
Myo1c	NP_001074243.1	unconventional myosin-Ic isoform b	100	100
Umps	NP_033497.1	uridine 5'-monophosphate synthase	0.864	0.845
Cpsf1	NP_444423.1	cleavage and polyadenylation specificity factor subunit 1 isoform 2	0.669	0.631
Anxa6	NP_001103681.1	annexin A6 isoform b	0.791	0.707
Srm	NP_033298.1	spermidine synthase	0.826	0.803
Sae1	NP_062722.1	SUMO-activating enzyme subunit 1 isoform a	0.934	0.946
Trap1	NP_080784.1	heat shock protein 75 kDa, mitochondrial precursor	0.886	0.86
G6pdx	NP_032088.1	glucose-6-phosphate 1-dehydrogenase X	0.576	0.719
Psmc5	NP_032976.1	26S protease regulatory subunit 8	1.099	0.843
Prpf6	NP_598462.1	pre-mRNA-processing factor 6	0.847	0.69
Abcf1	XP_006524185.2	ATP-binding cassette sub-family F member 1 isoform X1	0.929	0.789
Rad50	NP_033038.2	DNA repair protein RAD50	0.656	0.801
Usp14	NP_067497.2	ubiquitin carboxyl-terminal hydrolase 14 isoform 1	0.998	0.64
Uba6	NP_766300.1	ubiquitin-like modifier-activating enzyme 6	0.828	0.86
Ide	NP_112419.3	insulin-degrading enzyme	0.715	0.775
Tomm70a	NP_613065.2	mitochondrial import receptor subunit TOM70	0.706	0.566
Cux1	NP_001278162.1	protein CASP isoform c	0.788	0.573
Gnb2l1	NP_032169.1	guanine nucleotide-binding protein subunit beta-2-like 1	0.693	0.881
Ttll12	NP_898838.2	tubulin--tyrosine ligase-like protein 12	0.768	0.839
Clip1	NP_062739.2	CAP-Gly domain-containing linker protein 1 isoform a	100	100
Myo1g	XP_006514763.1	unconventional myosin-Ig isoform X1	0.764	0.828
Zzef1	XP_006532664.1	zinc finger ZZ-type and EF-hand domain-containing protein 1 isoform X1	0.986	0.812
Clip1	XP_006530472.1	CAP-Gly domain-containing linker protein 1 isoform X2	0.579	0.673
Tgm2	NP_033399.1	protein-glutamine gamma-glutamyltransferase 2	0.687	0.919
Dhx29	NP_766182.2	ATP-dependent RNA helicase Dhx29	1.032	0.874
Fam120a	NP_001028440.2	constitutive coactivator of PPAR-gamma-like protein 1	0.847	0.523
Kars	NP_444322.1	lysine--tRNA ligase isoform 2	0.65	0.763
Fxr1	NP_001106659.1	fragile X mental retardation syndrome-related protein 1 isoform 1	0.981	1.03
Nvl	NP_080447.1	nuclear valosin-containing protein-like	0.521	0.782
Dnm2	XP_006510036.1	dynamin-2 isoform X1	0.582	0.639
Plaa	NP_766283.2	phospholipase A-2-activating protein	0.913	0.518
Acaa2	NP_803421.1	3-ketoacyl-CoA thiolase, mitochondrial	0.513	0.66
Pole	NP_035262.2	DNA polymerase epsilon catalytic subunit A	0.738	0.669
Tbcd	NP_084154.1	tubulin-specific chaperone D	0.779	0.685
Rfc2	NP_064406.1	replication factor C subunit 2	0.808	0.952
Psmc4	NP_036004.2	26S protease regulatory subunit 6B	0.876	0.65
Btaf1	NP_001074175.1	TATA-binding protein-associated factor 172	0.88	0.612
Kif20b	XP_006527145.1	kinesin-like protein KIF20B isoform X2	0.535	0.426
Acin1	NP_001078942.2	apoptotic chromatin condensation inducer in the nucleus isoform 4	1.116	1.067
Dpysl2	XP_006518571.1	dihydropyrimidinase-related protein 2 isoform X1	0.803	0.734
Eif3e	NP_032414.1	eukaryotic translation initiation factor 3 subunit E	0.795	0.836
Arfgef1	NP_001095900.1	brefeldin A-inhibited guanine nucleotide-exchange protein 1	1.163	0.547
Usp5	NP_038728.1	ubiquitin carboxyl-terminal hydrolase 5	0.681	1.069
Rab3gap2	NP_001157226.1	rab3 GTPase-activating protein non-catalytic subunit	0.689	0.764
Sfpq	XP_006503469.1	splicing factor, proline- and glutamine-rich isoform X1	100	100
Ppm1g	NP_032040.1	protein phosphatase 1G	1.04	0.708
Atp2a3	NP_058025.2	sarcoplasmic/endoplasmic reticulum calcium ATPase 3 isoform b	0.705	0.919
Mvp	NP_542369.2	major vault protein	1.835	0.179
Dock10	NP_780500.2	dedicator of cytokinesis protein 10 isoform 1	0.833	0.788
Nomo1	NP_694697.3	nodal modulator 1 precursor	0.966	0.647
Lmna	XP_006501136.1	prelamin-A/C isoform X1	0.692	0.73
Gpi1	NP_032181.2	glucose-6-phosphate isomerase	0.935	0.786
Cars	NP_038770.3	cysteine--tRNA ligase, cytoplasmic isoform 1	0.877	0.521
Kif20b	XP_006527143.1	kinesin-like protein KIF20B isoform X1	0.84	0.949
Ube4b	XP_011249455.1	ubiquitin conjugation factor E4 B isoform X1	0.636	0.644
Copg2	NP_059506.1	coatomer subunit gamma-2	0.876	0.628
Psmc2	NP_035318.1	26S protease regulatory subunit 7	0.784	0.812
Eif4g2	NP_038535.2	eukaryotic translation initiation factor 4 gamma 2 isoform 1	0.913	0.97
Hspbp1	XP_006540351.1	hsp70-binding protein 1 isoform X1	0.786	0.395
Mvp	XP_011240254.1	major vault protein isoform X1	1.009	0.821
Ddx18	NP_080136.2	ATP-dependent RNA helicase DDX18	0.877	0.822
Ftsj3	NP_079586.1	pre-rRNA processing protein FTSJ3	0.936	0.815
Rbm25	XP_006516228.1	RNA-binding protein 25 isoform X2	1.167	0.647
Pcx	NP_001156418.1	pyruvate carboxylase, mitochondrial isoform 1	1.009	0.707
Cct6a	NP_033968.1	T-complex protein 1 subunit zeta	0.811	0.82
Ctr9	NP_033457.2	RNA polymerase-associated protein CTR9 homolog	0.696	0.821
U2af2	NP_001192160.1	splicing factor U2AF 65 kDa subunit isoform 1	1.025	1.07
Nars	NP_001136422.1	asparagine--tRNA ligase, cytoplasmic isoform 1	0.733	0.608
Pck2	NP_083270.1	phosphoenolpyruvate carboxykinase [GTP], mitochondrial	0.858	0.57
Bag6	XP_006524176.1	large proline-rich protein BAG6 isoform X3	0.642	0.485
Me2	XP_006525559.1	NAD-dependent malic enzyme, mitochondrial isoform X1	0.861	0.931
Nxf1	NP_058093.2	nuclear RNA export factor 1 isoform 1	0.655	0.766
Usp19	NP_001161843.1	ubiquitin carboxyl-terminal hydrolase 19 isoform 2	0.77	0.499
Sept9	NP_001106959.1	septin-9 isoform b	0.802	0.843
Safb2	NP_001025150.2	scaffold attachment factor B2	1.15	0.755
Cit	XP_006530196.1	citron Rho-interacting kinase isoform X2	0.649
Tcof1	NP_001185913.1	treacle protein isoform 1	0.778	0.919
Top1	NP_033434.2	DNA topoisomerase 1	0.781	0.853
Ccar2	NP_666167.3	cell cycle and apoptosis regulator protein 2	0.824	0.887
Flii	NP_071292.1	protein flightless-1 homolog isoform 1	0.205	100
Psmd13	NP_036005.1	26S proteasome non-ATPase regulatory subunit 13	0.702	0.64
Xab2	NP_080432.1	pre-mRNA-splicing factor SYF1	0.525	0.541
Unc13d	XP_006534251.1	protein unc-13 homolog D isoform X2	0.799	0.609
Fmnl1	XP_006533900.1	formin-like protein 1 isoform X1	0.905	0.95
Gapvd1	XP_011237447.1	GTPase-activating protein and VPS9 domain-containing protein 1 isoform X1	0.865	0.971
G3bp1	NP_038744.1	ras GTPase-activating protein-binding protein 1	0.926	0.993
Unc13d	XP_006534255.1	protein unc-13 homolog D isoform X3	2.483
Cops4	NP_036131.1	COP9 signalosome complex subunit 4	0.573	0.65
Pold1	NP_035261.3	DNA polymerase delta catalytic subunit	0.822	0.851
Lonp1	NP_083058.2	lon protease homolog, mitochondrial precursor	0.863	0.832
Arfgef2	NP_001078964.1	brefeldin A-inhibited guanine nucleotide-exchange protein 2	0.735	1.084
Uqcrc1	NP_079683.2	cytochrome b-c1 complex subunit 1, mitochondrial precursor	0.932	0.881
Tmpo	NP_001073598.1	lamina-associated polypeptide 2 isoform epsilon	0.845	0.878
Nucb1	NP_001157134.1	nucleobindin-1 isoform 1 precursor	0.478	0.615
Cul4b	NP_082564.3	cullin-4B	0.773	0.746
Gars	NP_851009.2	glycine--tRNA ligase	0.887	0.842
Iqgap2	NP_081987.1	ras GTPase-activating-like protein IQGAP2	0.727	0.843
Ddx3y	NP_036138.1	ATP-dependent RNA helicase DDX3Y	0.917	1.018
Ppp6r1	XP_011248858.1	serine/threonine-protein phosphatase 6 regulatory subunit 1 isoform X1	0.635	0.653
Lrrc40	NP_077156.2	leucine-rich repeat-containing protein 40 isoform a	0.79	0.691
Rbbp7	NP_033057.3	histone-binding protein RBBP7	0.62	0.613
Dnm2	XP_006510037.1	dynamin-2 isoform X2	1.471	1.01
Rpn2	XP_006499087.1	dolichyl-diphosphooligosaccharide--protein glycosyltransferase subunit 2 isoform X5	0.79	0.924
Rtcb	NP_663397.1	tRNA-splicing ligase RtcB homolog	0.762	0.888
Flii	NP_001289136.1	protein flightless-1 homolog isoform 2	0.905	0.698
Rangap1	XP_006520709.1	ran GTPase-activating protein 1 isoform X1	0.885	0.559
Cit	XP_006530199.1	citron Rho-interacting kinase isoform X5	0.579	0.75
Adnp	NP_001297015.1	activity-dependent neuroprotector homeobox protein isoform 1	0.911	0.605
Ndufs1	NP_001153512.1	NADH-ubiquinone oxidoreductase 75 kDa subunit, mitochondrial precursor	0.65	0.807
Xrn2	NP_036047.2	5'-3' exoribonuclease 2	0.731	0.7
Shmt1	XP_006532707.1	serine hydroxymethyltransferase, cytosolic isoform X1	0.997	0.879
Glud1	NP_032159.1	glutamate dehydrogenase 1, mitochondrial precursor	0.67	0.767
Aldh2	NP_033786.1	aldehyde dehydrogenase, mitochondrial isoform 1 precursor	0.705	0.793
Bclaf1	NP_001020563.1	bcl-2-associated transcription factor 1 isoform 1	0.818	0.969
Qars	NP_598555.2	glutamine--tRNA ligase isoform 1	0.829	0.899
Cc2d1b	NP_796019.1	coiled-coil and C2 domain-containing protein 1B	0.936	0.745
Nipbl	XP_006520058.1	nipped-B-like protein isoform X1	0.83	0.829
Lrrfip1	XP_006529238.1	leucine-rich repeat flightless-interacting protein 1 isoform X1	1.194	0.849
Atxn2l	XP_006507787.1	ataxin-2-like protein isoform X4	0.772	0.573
Vps13a	NP_766616.2	vacuolar protein sorting-associated protein 13A	0.634	1.152
Ehd1	NP_034249.1	EH domain-containing protein 1	1.023	0.823
Tfrc	NP_035768.1	transferrin receptor protein 1	0.931	0.854
Rpl5	NP_058676.1	60S ribosomal protein L5	0.967	0.98
Samhd1	NP_061339.3	deoxynucleoside triphosphate triphosphohydrolase SAMHD1 isoform 1	0.987	0.62
Ezr	NP_033536.2	ezrin	0.778	0.803
Tbl3	NP_663371.2	transducin beta-like protein 3	0.763	0.993
Hnrnpr	NP_083147.1	heterogeneous nuclear ribonucleoprotein R isoform a	0.898	1.041
Ddx42	XP_006534344.1	ATP-dependent RNA helicase DDX42 isoform X1	0.9	0.953
Gls	NP_001106854.1	glutaminase kidney isoform, mitochondrial isoform 2	1.049	0.744
Stat1	NP_001192242.1	signal transducer and activator of transcription 1 isoform 1	0.718	0.6
Rasal3	XP_006524476.1	RAS protein activator like-3 isoform X2	0.736	0.689
Mogs	NP_065644.2	mannosyl-oligosaccharide glucosidase	0.909	0.63
Lrrfip1	XP_006529239.1	leucine-rich repeat flightless-interacting protein 1 isoform X2	0.01	0.01
Itpr1	XP_006505686.1	inositol 1,4,5-trisphosphate receptor type 1 isoform X1	0.923	0.894
Timeless	XP_006513643.1	protein timeless homolog isoform X2	0.739	0.676
Whsc1	NP_001074571.2	histone-lysine N-methyltransferase NSD2 isoform 1	0.966	0.756
Pelp1	NP_083507.3	proline-, glutamic acid- and leucine-rich protein 1	0.858	0.755
Atp6v1a	XP_011244111.1	V-type proton ATPase catalytic subunit A isoform X1	0.633	0.963
Psmc1	NP_032973.1	26S protease regulatory subunit 4	0.852	0.863
Lmnb2	NP_034852.2	lamin-B2	0.733	0.919
LOC102642973	XP_011250213.1	LOW QUALITY PROTEIN: actin-like
Eif5a	XP_011249572.1	eukaryotic translation initiation factor 5A-1 isoform X1	0.93	0.935
Atxn10	NP_058539.2	ataxin-10	0.673	0.711
Srpk1	NP_058075.2	SRSF protein kinase 1	0.741	0.96
Pdlim5	XP_006501801.1	PDZ and LIM domain protein 5 isoform X3	0.893	0.966
Aak1	XP_006506254.1	AP2 associated kinase 1 isoform X1	1.186	0.604
Nap1l1	XP_006513953.1	nucleosome assembly protein 1-like 1 isoform X2	0.918	0.745
Mov10	NP_001156912.1	putative helicase MOV-10 isoform a	0.586	0.778
Rdx	NP_033067.2	radixin isoform a	0.779	0.521
Pabpc4	NP_570951.2	polyadenylate-binding protein 4 isoform 1	0.918	0.713
Mcmbp	NP_666067.1	mini-chromosome maintenance complex-binding protein	0.731	0.696
Bop1	NP_038509.1	ribosome biogenesis protein BOP1	0.699	1.169
Psmd3	NP_033465.1	26S proteasome non-ATPase regulatory subunit 3	0.815	0.673
Cebpz	NP_001019977.1	CCAAT/enhancer-binding protein zeta	0.73	0.71
Aldh1a1	NP_038495.2	retinal dehydrogenase 1	0.526	0.715
Herc4	NP_084390.1	probable E3 ubiquitin-protein ligase HERC4 isoform 1	1.176	0.677
Srp72	NP_079967.1	signal recognition particle subunit SRP72	1.33	0.839
Thrap3	XP_011238805.1	thyroid hormone receptor-associated protein 3 isoform X1	1.017	0.578
Gcc2	NP_081651.2	GRIP and coiled-coil domain-containing protein 2	0.905	0.74
Ptpn11	NP_035332.1	tyrosine-protein phosphatase non-receptor type 11 isoform a	1.065	0.735
Phgdh	NP_058662.2	D-3-phosphoglycerate dehydrogenase	0.887	0.883
Capza2	NP_031630.1	F-actin-capping protein subunit alpha-2	0.972	0.983
Gm17296	NP_001153379.1	probable methyltransferase TARBP1	1.059	0.521
Npepps	NP_032968.2	puromycin-sensitive aminopeptidase	0.95	0.842
Eif3i	NP_061269.1	eukaryotic translation initiation factor 3 subunit I	0.797	0.638
Ccdc22	NP_613069.3	coiled-coil domain-containing protein 22	0.836	0.687
Nono	NP_001239447.1	non-POU domain-containing octamer-binding protein	0.904	0.82
Dennd4c	XP_006538086.1	DENN domain-containing protein 4C isoform X1	0.854	0.644
Zw10	NP_036169.1	centromere/kinetochore protein zw10 homolog	0.79	0.623
Ubr2	NP_001170845.1	E3 ubiquitin-protein ligase UBR2 isoform 2	0.749	0.828
Csde1	XP_006501460.1	cold shock domain-containing protein E1 isoform X2	1.044	0.843
Cul3	NP_057925.1	cullin-3 isoform 1	0.912	0.565
Rpl5	XP_006534747.1	60S ribosomal protein L5 isoform X1	0.775	0.87
Tnpo3	NP_796270.2	transportin-3	0.734	0.7
Psmc6	NP_080235.2	26S protease regulatory subunit 10B	0.802	0.714
Ctnnbl1	NP_079956.3	beta-catenin-like protein 1	0.858	0.962
Rab44	XP_011244092.1	ras-related protein Rab-44 isoform X2	0.869	0.464
Pak2	XP_006522135.1	serine/threonine-protein kinase PAK 2 isoform X1	0.847	0.706
Aak1	XP_006506255.1	AP2 associated kinase 1 isoform X2	4.288	1.189
Ptpn6	NP_001071173.1	tyrosine-protein phosphatase non-receptor type 6 isoform b	0.695	0.727
Paics	NP_080215.1	multifunctional protein ADE2	0.823	0.755
Rasa1	NP_663427.2	ras GTPase-activating protein 1	0.454	0.586
LOC102642689	XP_006543536.1	40S ribosomal protein SA	0.842	0.652
Kdm1a	XP_006539393.1	lysine-specific histone demethylase 1A isoform X2	0.79	1.034
Ehd4	NP_598599.2	EH domain-containing protein 4	0.996	0.612
Asns	XP_006505156.1	asparagine synthetase [glutamine-hydrolyzing] isoform X1	0.801	0.85
Pa2g4	NP_035249.1	proliferation-associated protein 2G4	1.052	1.049
Por	NP_032924.1	NADPH--cytochrome P450 reductase	1.039	0.703
Safb	XP_006524223.1	scaffold attachment factor B1 isoform X1	0.789	0.741
Kntc1	NP_001035886.1	kinetochore-associated protein 1	0.608	0.736
Atxn2l	XP_006507784.1	ataxin-2-like protein isoform X2	1.446	1.094
Eif2s3x	NP_036140.1	eukaryotic translation initiation factor 2 subunit 3, X-linked	0.709	0.659
Micall2	NP_777275.2	MICAL-like protein 2	1.018	0.642
Chd1	NP_031716.2	chromodomain-helicase-DNA-binding protein 1	0.567	0.763
Hdac1	NP_032254.1	histone deacetylase 1	0.691	0.753
Ctnna1	XP_011245120.1	catenin alpha-1 isoform X1	0.914	0.677
Hnrnpr	XP_006539284.1	heterogeneous nuclear ribonucleoprotein R isoform X1
Ubtf	XP_011247190.1	nucleolar transcription factor 1 isoform X1	1.089	0.738
Ago2	NP_694818.3	protein argonaute-2	0.803	0.734
Cyfip1	NP_035500.2	cytoplasmic FMR1-interacting protein 1 isoform a	1.05	0.903
U2surp	XP_006511447.1	U2 snRNP-associated SURP motif-containing protein isoform X1	0.723	0.947
Bclaf1	NP_001020564.1	bcl-2-associated transcription factor 1 isoform 3	0.036	0.302
Hnrnpul1	NP_659171.1	heterogeneous nuclear ribonucleoprotein U-like protein 1 isoform 1	0.97	0.629
Ubtf	XP_011247194.1	nucleolar transcription factor 1 isoform X3	0.01	0.01
Ubr1	NP_033487.2	E3 ubiquitin-protein ligase UBR1	0.859	0.701
E430025E21Rik	NP_705776.2	WASH complex subunit strumpellin	0.591	0.59
Hells	XP_006526762.1	lymphocyte-specific helicase isoform X1	0.837	0.603
Gls	NP_001074550.1	glutaminase kidney isoform, mitochondrial isoform 1	0.796	0.891
Pnp	NP_038660.1	purine nucleoside phosphorylase	1.013	0.768
Pcm1	XP_006509361.1	pericentriolar material 1 protein isoform X1	0.671	0.615
Ints7	NP_848747.4	integrator complex subunit 7 isoform 1	0.635	0.773
Eps15l1	XP_006509607.1	epidermal growth factor receptor substrate 15-like 1 isoform X1	0.721	0.685
Adsl	NP_033764.2	adenylosuccinate lyase	0.988	1.132
Ces2g	NP_932116.2	carboxylesterase 2-like precursor	0.994	0.752
Sec24c	XP_006518881.1	protein transport protein Sec24C isoform X3	1.022	0.641
Xpo4	NP_065252.1	exportin-4	0.961	0.773
Eps15l1	XP_006509611.1	epidermal growth factor receptor substrate 15-like 1 isoform X6	0.01	0.01
Trmt2a	NP_001074468.1	tRNA (uracil-5-)-methyltransferase homolog A isoform 2	0.616	0.658
Agps	NP_766254.2	alkyldihydroxyacetonephosphate synthase, peroxisomal	0.828	0.868
Stat5a	XP_006532785.1	signal transducer and activator of transcription 5A isoform X1	0.629	0.596
Ppp1ca	NP_114074.1	serine/threonine-protein phosphatase PP1-alpha catalytic subunit	1.024	0.76
Ctps	NP_058028.2	CTP synthase 1	0.84	0.735
Wapl	NP_001004436.2	wings apart-like protein homolog isoform 1	0.933	0.688
Hnrnpa2b1	XP_006506436.2	heterogeneous nuclear ribonucleoproteins A2/B1 isoform X1	0.734	0.785
Sept2	XP_011246236.1	septin-2 isoform X2	0.882	0.57
Eif2s1	NP_080390.1	eukaryotic translation initiation factor 2 subunit 1	0.824	0.741
Pnpt1	NP_082145.1	polyribonucleotide nucleotidyltransferase 1, mitochondrial precursor	0.876	0.737
Got2	NP_034455.1	aspartate aminotransferase, mitochondrial	0.826	0.661
Metap2	NP_062622.1	methionine aminopeptidase 2
Chd3	XP_006532949.1	chromodomain-helicase-DNA-binding protein 3 isoform X7	0.874	1.183
Sec23b	NP_001239472.1	protein transport protein Sec23B isoform 1	0.699	0.766
Lgals3bp	NP_035280.1	galectin-3-binding protein precursor	0.572	0.589
Metap2	XP_011241817.1	methionine aminopeptidase 2 isoform X2	0.923	0.915
Pdxdc1	NP_444411.2	pyridoxal-dependent decarboxylase domain-containing protein 1 isoform 1	0.971	0.749
Aldh2	NP_001295379.1	aldehyde dehydrogenase, mitochondrial isoform 2 precursor
Smg1	NP_001026984.1	serine/threonine-protein kinase SMG1	0.734	1.044
Vwa5a	NP_766355.3	von Willebrand factor A domain-containing protein 5A	0.686	0.928
Pla2g4a	NP_032895.1	cytosolic phospholipase A2 isoform 1	0.932	0.941
Ldha	NP_001129541.2	L-lactate dehydrogenase A chain isoform 2	1.13	0.802
Gigyf2	NP_001103682.1	PERQ amino acid-rich with GYF domain-containing protein 2 isoform b	1.276	3.06
Gls	XP_006495764.1	glutaminase kidney isoform, mitochondrial isoform X1
Ppp1r7	NP_075689.1	protein phosphatase 1 regulatory subunit 7	0.889	0.602
Cndp2	NP_001276460.1	cytosolic non-specific dipeptidase	0.755	0.624
Opa1	XP_006522720.1	dynamin-like 120 kDa protein, mitochondrial isoform X2	0.613	0.614
Zfr	XP_006520120.1	zinc finger RNA-binding protein isoform X1	0.564	0.758
Cenpf	NP_001074832.2	centromere protein F	0.745	0.523
Atp6v1b2	NP_031535.2	V-type proton ATPase subunit B, brain isoform	0.985	1.005
Lnpep	NP_766415.1	leucyl-cystinyl aminopeptidase	0.587	0.559
Mia3	NP_796363.2	melanoma inhibitory activity protein 3 precursor	0.745	0.715
Iars2	NP_941055.1	isoleucine--tRNA ligase, mitochondrial precursor	0.914	0.877
Fkbp15	NP_001038993.1	FK506-binding protein 15	0.841	0.665
Psmd12	NP_080170.1	26S proteasome non-ATPase regulatory subunit 12	0.766	0.668
Atp13a1	NP_573487.2	manganese-transporting ATPase 13A1	0.731	0.592
Sec24b	XP_006502530.1	protein transport protein Sec24B isoform X1	0.755	1.013
Man2b1	XP_006530810.1	lysosomal alpha-mannosidase isoform X1	1.058	0.818
Prpf19	NP_598890.1	pre-mRNA-processing factor 19 isoform 2	0.964	0.77
Rfc1	XP_006503863.1	replication factor C subunit 1 isoform X1	0.645	0.73
Sart3	NP_058622.1	squamous cell carcinoma antigen recognized by T-cells 3	0.983	0.501
Sec16a	XP_006497972.1	protein transport protein Sec16A isoform X1	0.908	0.627
Snrnp40	NP_079921.2	U5 small nuclear ribonucleoprotein 40 kDa protein	1.038	0.839
Ssrp1	NP_001129553.1	FACT complex subunit SSRP1	0.98	0.885
Idh3b	NP_570954.1	isocitrate dehydrogenase [NAD] subunit beta, mitochondrial	0.669	0.898
Rnf20	XP_011248208.1	E3 ubiquitin-protein ligase BRE1A isoform X1	0.795	0.68
Ddx24	NP_001152974.1	ATP-dependent RNA helicase DDX24 isoform 1	0.961	0.598
Uchl5	NP_062508.2	ubiquitin carboxyl-terminal hydrolase isozyme L5 isoform 1	0.75	0.116
Anapc5	NP_067480.2	anaphase-promoting complex subunit 5 isoform a	0.682	0.757
Samsn1	NP_075869.2	SAM domain-containing protein SAMSN-1	1.159	0.545
Rpl4	NP_077174.1	60S ribosomal protein L4	0.762	0.804
Tpi1	NP_033441.2	triosephosphate isomerase	0.821	0.759
Xpo7	XP_006519423.1	exportin-7 isoform X2	0.956	0.749
Rpl3	NP_038790.2	60S ribosomal protein L3	0.999	1.029
Ubqln1	NP_081118.4	ubiquilin-1 isoform 1	0.537	0.511
Ythdc2	NP_001156485.1	probable ATP-dependent RNA helicase YTHDC2	0.812	0.789
Oat	NP_058674.1	ornithine aminotransferase, mitochondrial precursor	0.852	0.71
Atp2b1	XP_006514078.1	plasma membrane calcium-transporting ATPase 1 isoform X2	1.18	0.698
Usp10	NP_033488.1	ubiquitin carboxyl-terminal hydrolase 10 isoform 1	1.315
Txnrd1	NP_001035988.1	thioredoxin reductase 1, cytoplasmic isoform 1	1.035	0.741
Gigyf2	XP_006529530.1	PERQ amino acid-rich with GYF domain-containing protein 2 isoform X3	0.987	0.852
Emc1	NP_001034289.1	ER membrane protein complex subunit 1 isoform 2 precursor	0.812	0.822
Gspt1	NP_666178.2	eukaryotic peptide chain release factor GTP-binding subunit ERF3A isoform 1	0.89	1.156
Uchl5	NP_001153338.1	ubiquitin carboxyl-terminal hydrolase isozyme L5 isoform 2	0.807	0.621
Sipa1l1	XP_011242365.1	signal-induced proliferation-associated 1-like protein 1 isoform X3	1.051	0.611
Ccar1	XP_011241839.1	cell division cycle and apoptosis regulator protein 1 isoform X1	0.572	0.565
Dnajc2	NP_033610.1	dnaJ homolog subfamily C member 2	0.596	0.768
Mta1	XP_006536380.1	metastasis-associated protein MTA1 isoform X4	0.799	0.6
Prkar2b	XP_006515077.1	cAMP-dependent protein kinase type II-beta regulatory subunit isoform X1	1.154	1.022
Rfc5	NP_082404.1	replication factor C subunit 5	0.779	0.754
Atad2	NP_081711.2	ATPase family AAA domain-containing protein 2	0.885	0.581
Mta2	NP_035972.3	metastasis-associated protein MTA2	0.904	1.038
Bcr	NP_001074881.1	breakpoint cluster region protein	0.839	0.355
Psme4	NP_598774.2	proteasome activator complex subunit 4	0.823	0.657
Gtf3c1	NP_997122.1	general transcription factor 3C polypeptide 1	0.797	0.57
Arih1	NP_064311.2	E3 ubiquitin-protein ligase ARIH1	0.753	0.794
Mdc1	XP_006524324.1	mediator of DNA damage checkpoint protein 1 isoform X1	0.738	0.782
Usp34	XP_006514628.1	ubiquitin carboxyl-terminal hydrolase 34 isoform X1	1.113	1.147
Apaf1	NP_001036023.1	apoptotic protease-activating factor 1 isoform 1	0.793	0.941
Mtor	NP_064393.2	serine/threonine-protein kinase mTOR	1.117	0.878
Mgea5	XP_011245692.1	protein O-GlcNAcase isoform X1	0.727	0.748
Cul2	XP_006526337.1	cullin-2 isoform X1	1.067	0.548
Fen1	XP_006526727.1	flap endonuclease 1 isoform X1	0.682	0.606
Syk	NP_035648.2	tyrosine-protein kinase SYK	0.658	0.697
Kdm3b	NP_001074725.1	lysine-specific demethylase 3B	0.796	0.713
Usp10	NP_001297559.1	ubiquitin carboxyl-terminal hydrolase 10 isoform 2	0.855	0.709
Gtpbp4	NP_081276.2	nucleolar GTP-binding protein 1	0.778	0.77
Epb4.1	XP_006538980.1	protein 4.1 isoform X22	0.703	0.952
Trim25	NP_033572.2	E3 ubiquitin/ISG15 ligase TRIM25	0.888	0.585
Ube3a	NP_035798.2	ubiquitin-protein ligase E3A isoform 2	0.707	0.821
Prmt5	NP_038796.2	protein arginine N-methyltransferase 5 isoform 1	0.605	0.899
Elac2	XP_006534128.1	zinc phosphodiesterase ELAC protein 2 isoform X1	0.851	0.909
Ywhae	NP_033562.3	14-3-3 protein epsilon	0.847	0.793
Itga6	NP_001264899.1	integrin alpha-6 isoform 2 precursor	0.909	0.661
Ankfy1	NP_033801.4	rabankyrin-5	0.836	0.851
Ddx20	XP_006501764.1	probable ATP-dependent RNA helicase DDX20 isoform X1	0.825	0.754
Itgb2	NP_032430.2	integrin beta-2 precursor	1.098	0.608
Zc3h14	NP_083610.2	zinc finger CCCH domain-containing protein 14 isoform a	0.716	0.715
Snw1	NP_079783.2	SNW domain-containing protein 1	0.779	0.57
Strap	NP_035629.2	serine-threonine kinase receptor-associated protein	0.72	0.953
Sec63	NP_694695.3	translocation protein SEC63 homolog	1.053	0.666
Dhx8	NP_659080.2	ATP-dependent RNA helicase DHX8	0.578	0.477
Ncapd3	NP_835214.2	condensin-2 complex subunit D3	0.661	0.771
Sf1	XP_006531800.1	splicing factor 1 isoform X5	0.141	0.658
Bin2	XP_006521343.2	bridging integrator 2 isoform X1	0.893	0.706
Eftud1	NP_780526.2	elongation factor Tu GTP-binding domain-containing protein 1	0.657	0.739
Rap1gds1	NP_001035780.1	rap1 GTPase-GDP dissociation stimulator 1 isoform a	0.568	0.462
Sec23b	NP_001268745.1	protein transport protein Sec23B isoform 2	1.506	100
Ltn1	NP_001074537.1	E3 ubiquitin-protein ligase listerin	0.752	1.225
Iqgap3	NP_001028656.1	ras GTPase-activating-like protein IQGAP3	1.003	0.38
Eef1d	NP_001272360.1	elongation factor 1-delta isoform c	1.105	3.114
Bmp2k	NP_542439.1	BMP-2-inducible protein kinase	0.929	0.899
Irf2bp2	NP_001158070.1	interferon regulatory factor 2-binding protein 2	0.822	1.021
Ercc6l	NP_666347.2	DNA excision repair protein ERCC-6-like	0.879	0.567
Psmd5	NP_542121.2	26S proteasome non-ATPase regulatory subunit 5	0.759	0.809
Ints4	NP_081532.1	integrator complex subunit 4	0.929	0.014
Pum1	XP_006537097.1	pumilio homolog 1 isoform X3	0.713	0.845
Fh1	NP_034339.2	fumarate hydratase, mitochondrial precursor	0.9	0.846
Eef1d	NP_001272358.1	elongation factor 1-delta isoform b	2.298	0.544
Tufm	NP_766333.1	elongation factor Tu, mitochondrial isoform 1	0.817	0.549
Hnrnpll	NP_659051.3	heterogeneous nuclear ribonucleoprotein L-like	0.603	0.437
Swap70	NP_033328.3	switch-associated protein 70	1.123	1.087
Cdk1	NP_031685.2	cyclin-dependent kinase 1	0.725	0.599
Scrib	NP_001297472.1	protein scribble homolog isoform 3	0.935	0.674
Rps3	NP_036182.1	40S ribosomal protein S3	0.857	1.097
Eif3j1	NP_653128.2	eukaryotic translation initiation factor 3 subunit J	0.841	0.734
Gnai2	NP_032164.2	guanine nucleotide-binding protein G(i) subunit alpha-2	1.05	1.118
Psat1	NP_803155.1	phosphoserine aminotransferase isoform 1	0.782	1.031
Ipo4	NP_077229.4	importin-4	0.802	0.751
Pgm2	NP_082408.3	phosphoglucomutase-2	1.318	0.676
Tcerg1	XP_006526173.1	transcription elongation regulator 1 isoform X1	0.852	0.695
Stag2	NP_067440.3	cohesin subunit SA-2 isoform 1	0.758	0.546
Ola1	NP_080218.1	obg-like ATPase 1 isoform a	1.017	0.817
Rnmt	NP_080716.1	mRNA cap guanine-N7 methyltransferase isoform 1	0.822	0.736
Ppp2ca	NP_062284.1	serine/threonine-protein phosphatase 2A catalytic subunit alpha isoform	1.153	0.388
Canx	NP_001103969.1	calnexin precursor	0.903	0.698
Ppp1cc	XP_006530263.1	serine/threonine-protein phosphatase PP1-gamma catalytic subunit isoform X1	0.437	0.506
Fnbp1	XP_006497747.1	formin-binding protein 1 isoform X1	0.473	0.878
Pum1	XP_006539355.1	pumilio homolog 1 isoform X1	0.762	0.814
Usp25	NP_038946.2	ubiquitin carboxyl-terminal hydrolase 25	0.705	0.812
Herc1	XP_006511170.1	probable E3 ubiquitin-protein ligase HERC1 isoform X5	1.282
Ppp2cb	NP_059070.1	serine/threonine-protein phosphatase 2A catalytic subunit beta isoform	0.744	0.855
Pfn1	NP_035202.1	profilin-1	0.989	1.003
Prrc2b	NP_001153106.1	protein PRRC2B isoform 1	0.85	0.608
Nol6	NP_631982.2	nucleolar protein 6	0.443	0.635
Inpp5d	XP_006529212.1	phosphatidylinositol 3,4,5-trisphosphate 5-phosphatase 1 isoform X1	0.639	1.089
Dync1li1	NP_666341.1	cytoplasmic dynein 1 light intermediate chain 1	0.9	0.956
Mdh2	NP_032643.2	malate dehydrogenase, mitochondrial precursor	0.716	0.872
Farsb	NP_001265004.1	phenylalanine--tRNA ligase beta subunit	0.752	0.588
Ints4	XP_006507242.1	integrator complex subunit 4 isoform X1	1.155	1.018
Herc1	XP_006511167.1	probable E3 ubiquitin-protein ligase HERC1 isoform X2	0.578	0.851
Bms1	NP_919320.1	ribosome biogenesis protein BMS1 homolog	0.559	0.774
Hars	NP_032240.3	histidine--tRNA ligase, cytoplasmic	0.945	1.267
Rnf40	XP_006507812.1	E3 ubiquitin-protein ligase BRE1B isoform X1	0.819	0.471
Golga4	XP_011241288.1	golgin subfamily A member 4 isoform X1	0.419	0.399
Acat1	NP_659033.1	acetyl-CoA acetyltransferase, mitochondrial precursor	0.705	0.774
Zfpm1	NP_033595.1	zinc finger protein ZFPM1	0.845	0.633
Ptprc	NP_001104786.2	receptor-type tyrosine-protein phosphatase C isoform 1 precursor	0.948	0.36
Slc25a13	NP_056644.1	calcium-binding mitochondrial carrier protein Aralar2 isoform 1	0.83	0.813
Arhgap17	NP_653112.2	rho GTPase-activating protein 17 isoform a	0.974	0.779
A230046K03Rik	NP_001028547.2	WASH complex subunit 7	0.677	0.723
Ptk2b	NP_766086.2	protein-tyrosine kinase 2-beta isoform 3	0.805	0.817
Ubqln1	NP_689420.1	ubiquilin-1 isoform 2	100
Rap1gds1	NP_001273688.1	rap1 GTPase-GDP dissociation stimulator 1 isoform c	0.986	0.663
Uqcrc2	NP_080175.1	cytochrome b-c1 complex subunit 2, mitochondrial precursor	0.612	0.954
Espl1	XP_006520320.1	separin isoform X1	1.297	0.594
Asph	NP_075553.2	aspartyl/asparaginyl beta-hydroxylase isoform 1	0.954	0.779
Itgb3	NP_058060.2	integrin beta-3 precursor	0.984	0.973
Sf1	XP_006531797.1	splicing factor 1 isoform X2	0.764	0.638
Acap1	NP_722483.2	arf-GAP with coiled-coil, ANK repeat and PH domain-containing protein 1	0.807	0.926
Vasp	NP_033525.2	vasodilator-stimulated phosphoprotein isoform 1	0.028	100
Psmd7	NP_034947.1	26S proteasome non-ATPase regulatory subunit 7	0.575	0.745
Esd	NP_001272352.1	S-formylglutathione hydrolase isoform 1	1.185	1.112
Fubp3	NP_001277477.1	far upstream element-binding protein 3 isoform b	0.072	100
Arcn1	NP_666097.3	coatomer subunit delta	1.047	0.735
Tes	NP_997059.1	testin	0.616	0.548
Arhgap17	NP_001116112.1	rho GTPase-activating protein 17 isoform b
Myo9b	XP_006509629.1	unconventional myosin-IXb isoform X1	0.788	0.66
Ero1l	NP_056589.1	ERO1-like protein alpha precursor	0.805	0.819
Rprd2	NP_001074762.1	regulation of nuclear pre-mRNA domain-containing protein 2	1.253	0.738
Pwp2	NP_083822.1	periodic tryptophan protein 2 homolog	0.951	0.811
Dnajc7	NP_062769.2	dnaJ homolog subfamily C member 7	0.715	0.741
Hnrnph2	NP_001300646.1	heterogeneous nuclear ribonucleoprotein H2	0.611	1.696
Urod	NP_033504.2	uroporphyrinogen decarboxylase	0.799	0.647
Sept8	XP_011247135.1	septin-8 isoform X1	1.445	100
Ubqln2	NP_061268.2	ubiquilin-2	0.848	0.883
Vac14	NP_666328.2	protein VAC14 homolog	0.446	0.77
Prrc2b	XP_006498014.1	protein PRRC2B isoform X4	1.032	100
Parp14	XP_006522455.1	poly [ADP-ribose] polymerase 14 isoform X1	0.837	0.67
Hsd17b10	NP_058043.3	3-hydroxyacyl-CoA dehydrogenase type-2	0.989	0.895
Prps1	NP_067438.1	ribose-phosphate pyrophosphokinase 1	0.824	0.886
Cdk5rap2	XP_006537807.1	CDK5 regulatory subunit-associated protein 2 isoform X1	0.619	1.068
Vcpip1	NP_775619.2	deubiquitinating protein VCIP135	0.899	0.625
Vasp	NP_001268950.1	vasodilator-stimulated phosphoprotein isoform 2	0.787	0.574
9030624J02Rik	NP_082091.3	UPF0505 protein C16orf62 homolog	0.659	0.693
N4bp2	XP_006504068.1	NEDD4-binding protein 2 isoform X2	0.601	0.707
Farsa	NP_079924.2	phenylalanine--tRNA ligase alpha subunit	1.031	0.871
Nampt	NP_067499.2	nicotinamide phosphoribosyltransferase	0.899	0.652
Clic4	NP_038913.1	chloride intracellular channel protein 4	0.769	0.694
Ppp1cb	NP_766295.2	serine/threonine-protein phosphatase PP1-beta catalytic subunit	0.996	1.637
Srp68	NP_666144.3	signal recognition particle subunit SRP68	0.747	0.716
Ctdp1	NP_080571.2	RNA polymerase II subunit A C-terminal domain phosphatase	1.062	1.018
Actl6a	NP_062647.2	actin-like protein 6A	0.848	0.35
Eif2a	NP_001005509.1	eukaryotic translation initiation factor 2A	0.786	0.714
Hmha1	NP_001136173.1	minor histocompatibility protein HA-1 isoform 1	0.535	0.608
Rock2	NP_033098.2	rho-associated protein kinase 2	0.747	0.724
Hdac2	NP_032255.2	histone deacetylase 2	0.889	0.68
Casp8	NP_001264855.1	caspase-8 isoform 2	0.825	1.034
Dhx30	XP_006512368.1	putative ATP-dependent RNA helicase DHX30 isoform X1	0.72	0.617
Arhgef40	XP_006519105.1	rho guanine nucleotide exchange factor 40 isoform X4	0.645	0.802
Ncaph	NP_659067.2	condensin complex subunit 2	0.719	0.548
Sars	NP_035449.1	serine--tRNA ligase, cytoplasmic isoform 1	0.836	0.681
Elmo1	NP_525027.1	engulfment and cell motility protein 1 isoform 3	0.964	0.689
Ppat	NP_742158.1	amidophosphoribosyltransferase	0.976	0.799
N4bp2	NP_001020088.1	NEDD4-binding protein 2	0.502	0.929
Eef1d	XP_006521331.2	elongation factor 1-delta isoform X5	1.143	0.938
Csnk2a1	XP_011237574.1	casein kinase II subunit alpha isoform X1	0.954	0.515
Blmh	NP_848760.1	bleomycin hydrolase	0.851	0.908
Eef1a2	NP_031932.1	elongation factor 1-alpha 2	0.626
Hnrnpa1	NP_034577.1	heterogeneous nuclear ribonucleoprotein A1 isoform a	0.857	0.773
Ppp4r2	NP_891984.1	serine/threonine-protein phosphatase 4 regulatory subunit 2	0.688	0.679
Ppa1	NP_080714.2	inorganic pyrophosphatase	0.726	1.07
Ylpm1	NP_848140.3	YLP motif-containing protein 1	0.846	0.687
Kpna2	NP_034785.1	importin subunit alpha-1	1.058	0.496
Gfpt1	NP_038556.1	glutamine--fructose-6-phosphate aminotransferase [isomerizing] 1	0.815	0.707
Ubap2	NP_081148.1	ubiquitin-associated protein 2	0.644	0.749
Oxct1	NP_077150.1	succinyl-CoA:3-ketoacid coenzyme A transferase 1, mitochondrial precursor	0.877	0.644
Bcas2	NP_080878.2	pre-mRNA-splicing factor SPF27	0.916	0.712
Psmd6	NP_079826.2	26S proteasome non-ATPase regulatory subunit 6	0.641	0.728
Strn	XP_006524420.1	striatin isoform X2	0.491	0.801
Stxbp5	XP_006512989.1	syntaxin-binding protein 5 isoform X1	0.767	0.913
Rcc1	NP_001184011.1	regulator of chromosome condensation isoform 1	0.672	0.713
Unc45a	XP_011249077.1	protein unc-45 homolog A isoform X2	0.783	0.942
Ppwd1	NP_766395.2	peptidylprolyl isomerase domain and WD repeat-containing protein 1	0.551	1.177
Adam10	XP_011240959.1	disintegrin and metalloproteinase domain-containing protein 10 isoform X1	0.966	1.137
Anxa1	NP_034860.2	annexin A1	0.84	0.877
Kif22	NP_663563.1	kinesin-like protein KIF22	0.639	0.798
Heatr5b	NP_001074648.1	HEAT repeat-containing protein 5B	0.653	0.875
Ikbkap	NP_080355.2	elongator complex protein 1	0.717	0.506
Serbp1	NP_001107037.1	plasminogen activator inhibitor 1 RNA-binding protein isoform 3	1.106	0.618
Dnttip2	NP_722501.1	deoxynucleotidyltransferase terminal-interacting protein 2	0.544	0.986
Add1	XP_006503732.1	alpha-adducin isoform X1	0.377
Eif4a3	NP_619610.1	eukaryotic initiation factor 4A-III	0.909	0.782
Yars	NP_598912.4	tyrosine--tRNA ligase, cytoplasmic	0.826	1.062
Map1s	NP_766601.2	microtubule-associated protein 1S	0.868	0.8
Mettl13	NP_659126.1	methyltransferase-like protein 13	0.601	0.825
Gnl3	NP_705775.2	guanine nucleotide-binding protein-like 3	0.795	0.989
Abcc1	XP_006521902.2	multidrug resistance-associated protein 1 isoform X1	0.813	0.778
Nup85	NP_001002929.3	nuclear pore complex protein Nup85	1.002	0.757
Zpr1	NP_035882.1	zinc finger protein ZPR1	0.777	0.639
Heatr3	NP_766345.3	HEAT repeat-containing protein 3	1.134	1.221
Sept8	XP_006532697.1	septin-8 isoform X3	1.223	0.73
Prps2	NP_001300687.1	ribose-phosphate pyrophosphokinase 2 isoform 1	0.876	1.213
Anxa5	NP_033803.1	annexin A5	0.857	0.721
Sf1	NP_035880.2	splicing factor 1 isoform 2
Smarca2	XP_006527347.1	probable global transcription activator SNF2L2 isoform X3	0.763	0.623
Ptbp3	XP_006537915.1	polypyrimidine tract-binding protein 3 isoform X2	0.901	0.708
Plrg1	NP_058064.2	pleiotropic regulator 1	0.815	0.6
Psmb1	NP_035315.1	proteasome subunit beta type-1 precursor	1.284	0.817
Atp1a3	XP_011248820.1	sodium/potassium-transporting ATPase subunit alpha-3 isoform X1	0.522	0.026
Rcor1	XP_006515823.1	REST corepressor 1 isoform X1	0.668	0.921
Hmgn5	NP_057919.2	high mobility group nucleosome-binding domain-containing protein 5	0.978	0.867
Hspa14	NP_056580.2	heat shock 70 kDa protein 14 isoform 1	0.993	0.923
Api5	NP_001292187.1	apoptosis inhibitor 5 isoform 1	1.123	0.904
Api5	NP_031492.2	apoptosis inhibitor 5 isoform 2	0.699	0.636
Skiv2l	NP_067312.2	helicase SKI2W	1.195	0.545
Rsl1d1	NP_079822.1	ribosomal L1 domain-containing protein 1	0.75	0.726
Nfkb2	XP_006526806.1	nuclear factor NF-kappa-B p100 subunit isoform X1	0.49	0.455
Dnajc3	NP_032955.2	dnaJ homolog subfamily C member 3 precursor	0.756	0.619
Dock11	NP_001009947.2	dedicator of cytokinesis protein 11	0.757	0.72
Nudc	NP_035078.1	nuclear migration protein nudC	1.073	0.831
Gne	NP_056643.3	bifunctional UDP-N-acetylglucosamine 2-epimerase/N-acetylmannosamine kinase isoform 2	1.022	0.511
Stat5b	NP_035619.3	signal transducer and activator of transcription 5B	1.099	0.506
Gps1	NP_663345.2	COP9 signalosome complex subunit 1 isoform 1	0.903	0.811
Pgd	NP_001074743.1	6-phosphogluconate dehydrogenase, decarboxylating	0.952	0.514
Ankrd28	NP_001019775.1	serine/threonine-protein phosphatase 6 regulatory ankyrin repeat subunit A	0.604	0.826
Heatr5a	XP_006516073.1	HEAT repeat-containing protein 5A isoform X1	0.746	0.643
Erc1	XP_006505434.1	ELKS/Rab6-interacting/CAST family member 1 isoform X1	0.949	0.611
Apeh	NP_666338.2	acylamino-acid-releasing enzyme	0.953	0.956
Tax1bp1	NP_080092.2	tax1-binding protein 1 homolog	0.888	1.007
Eef1b2	NP_061266.2	elongation factor 1-beta	0.887	0.976
Ipo8	XP_006507131.1	importin-8 isoform X4	0.648	0.623
Ddx6	NP_031867.1	probable ATP-dependent RNA helicase DDX6	0.628	0.826
Ube3c	NP_598668.1	ubiquitin-protein ligase E3C	1.17	0.744
Exoc4	NP_033174.2	exocyst complex component 4	0.813	0.53
Snap23	NP_001171263.1	synaptosomal-associated protein 23 isoform a	0.858	0.789
Pcca	NP_659093.2	propionyl-CoA carboxylase alpha chain, mitochondrial precursor	0.927	0.838
Rrm2	NP_033130.1	ribonucleoside-diphosphate reductase subunit M2	0.545	0.92
Hemgn	XP_011248439.1	hemogen isoform X1	0.83	0.702
Eif2b5	NP_758469.1	translation initiation factor eIF-2B subunit epsilon	0.747	0.488
Coro1a	XP_006507347.1	coronin-1A isoform X1	0.632	0.827
Ttc37	XP_006517297.1	tetratricopeptide repeat protein 37 isoform X1	0.959	0.767
Nmt2	NP_032734.1	glycylpeptide N-tetradecanoyltransferase 2 isoform a	1.25	1.087
Naa25	NP_766310.2	N-alpha-acetyltransferase 25, NatB auxiliary subunit	0.975	0.809
Tyms	NP_067263.1	thymidylate synthase	0.669	0.704
Actbl2	NP_780706.1	beta-actin-like protein 2	1.394	1.424
Caprin1	NP_058019.2	caprin-1 isoform a	1.029	1.085
Prpf4	NP_081573.1	U4/U6 small nuclear ribonucleoprotein Prp4	0.731	0.763
Eno3	XP_006537192.1	beta-enolase isoform X1	1.127	0.615
Cstf3	NP_663504.1	cleavage stimulation factor subunit 3 isoform 1	0.749	0.709
Rpa1	XP_006534114.1	replication protein A 70 kDa DNA-binding subunit isoform X1	1.05	0.882
Set	NP_076360.1	protein SET isoform 1	0.908	0.941
Capza1	NP_033927.2	F-actin-capping protein subunit alpha-1	1.14	1.189
Rps4x	NP_033120.1	40S ribosomal protein S4, X isoform	0.613	0.801
Utp14a	NP_082552.1	U3 small nucleolar RNA-associated protein 14 homolog A	0.527	0.767
Selenbp1	NP_033176.2	selenium-binding protein 1	0.917	0.586
Add1	XP_006503734.1	alpha-adducin isoform X3	0.783	0.662
Napa	NP_080174.1	alpha-soluble NSF attachment protein	0.942	0.807
Hnrnpa3	NP_666242.2	heterogeneous nuclear ribonucleoprotein A3 isoform a	0.883	1.069
Tubgcp2	NP_001272936.1	gamma-tubulin complex component 2 isoform a	0.752	0.72
Wdr43	XP_011244946.1	WD repeat-containing protein 43 isoform X1	0.893	0.836
D19Bwg1357e	XP_006527246.1	pumilio domain-containing protein KIAA0020 isoform X1	0.822	0.632
Itsn2	XP_006515088.1	intersectin-2 isoform X2	0.662	0.854
Fubp3	XP_006498190.1	far upstream element-binding protein 3 isoform X2	0.77	0.881
Acta2	NP_031418.1	actin, aortic smooth muscle	1.048	0.285
Psma1	NP_036095.1	proteasome subunit alpha type-1	1.067	0.765
Nmt1	XP_006532508.1	glycylpeptide N-tetradecanoyltransferase 1 isoform X1	1.115	0.823
Etfa	NP_663590.3	electron transfer flavoprotein subunit alpha, mitochondrial	0.993	1.128
Itgb1	NP_034708.1	integrin beta-1 precursor	0.982	0.732
Rock1	NP_033097.1	rho-associated protein kinase 1	0.77	0.659
Hnrnpa2b1	NP_872591.1	heterogeneous nuclear ribonucleoproteins A2/B1 isoform 2	0.965	0.978
Csk	NP_001291690.1	tyrosine-protein kinase CSK	0.796	1.242
Ddx54	NP_082317.1	ATP-dependent RNA helicase DDX54	0.968	0.589
Rps6ka3	NP_683747.1	ribosomal protein S6 kinase alpha-3	0.957	0.651
Ipo11	NP_083941.2	importin-11	0.818	0.805
Cog5	NP_001156598.1	conserved oligomeric Golgi complex subunit 5	0.647	0.576
Eif3m	NP_663355.1	eukaryotic translation initiation factor 3 subunit M	0.727	0.536
Serbp1	NP_080090.2	plasminogen activator inhibitor 1 RNA-binding protein isoform 1	0.841	0.665
Atr	NP_063917.1	serine/threonine-protein kinase ATR	1.251	0.472
Trip11	NP_082722.1	thyroid receptor-interacting protein 11	0.873	0.694
Ap3b1	XP_006517586.1	AP-3 complex subunit beta-1 isoform X1	0.666	0.751
Nop14	NP_083554.2	nucleolar protein 14	0.77	0.797
Txnl1	NP_058072.2	thioredoxin-like protein 1	0.624	0.634
Smek1	NP_001153686.1	serine/threonine-protein phosphatase 4 regulatory subunit 3A isoform 2	1.044	0.945
Cyb5r3	XP_006520345.2	NADH-cytochrome b5 reductase 3 isoform X1	1.089	1.19
Letm1	NP_062668.1	LETM1 and EF-hand domain-containing protein 1, mitochondrial precursor	0.742	0.512
Klc1	XP_006515553.1	kinesin light chain 1 isoform X5	0.599	1.144
Actr3	NP_076224.1	actin-related protein 3	0.861	0.797
Adss	NP_031448.2	adenylosuccinate synthetase isozyme 2	1.389	0.929
Rsf1	NP_001074736.1	remodeling and spacing factor 1	0.821	0.631
Nap1l4	NP_001272418.1	nucleosome assembly protein 1-like 4 isoform a	0.816	0.757
Prdx6	NP_031479.1	peroxiredoxin-6 isoform 1	0.01	0.01
LOC102642619	XP_006544594.1	peroxiredoxin-6	0.63	0.853
Epb4.1	XP_006538957.2	protein 4.1 isoform X2	1.747	100
Xrn1	NP_036046.2	5'-3' exoribonuclease 1 isoform 1	0.988	0.354
Golga5	NP_001185933.1	golgin subfamily A member 5	1.101	0.962
Rbm27	XP_006525926.1	RNA-binding protein 27 isoform X1	0.707	0.598
Lman1	NP_001165533.1	protein ERGIC-53 precursor	0.781	0.665
Sec23ip	NP_001025153.2	SEC23-interacting protein	0.974	0.544
Aifm1	NP_036149.1	apoptosis-inducing factor 1, mitochondrial isoform 1 precursor	0.645	0.6
Tbc1d15	NP_079982.3	TBC1 domain family member 15	0.793	0.459
Pes1	NP_075027.1	pescadillo homolog	0.559	0.611
Dhx38	NP_848467.1	pre-mRNA-splicing factor ATP-dependent RNA helicase PRP16	0.815	0.722
Psmb4	NP_032971.2	proteasome subunit beta type-4 precursor	0.778	0.898
Srp54a	NP_036029.2	signal recognition particle 54 kDa protein	0.958	0.739
	Ubash3b_BirA		0.614	0.744
Srgap2	XP_006529197.1	SLIT-ROBO Rho GTPase-activating protein 2 isoform X1	0.578	0.783
Diaph3	NP_062644.1	protein diaphanous homolog 3	0.778	0.729
Anxa11	XP_006518514.1	annexin A11 isoform X1	0.619	0.701
Abl1	NP_001106174.1	tyrosine-protein kinase ABL1 isoform a	1.365	0.01
Man2c1	NP_082912.1	alpha-mannosidase 2C1	0.903	0.588
Dnaja1	NP_001158143.1	dnaJ homolog subfamily A member 1	0.932	0.697
Ahsa1	NP_666148.1	activator of 90 kDa heat shock protein ATPase homolog 1	1.004	0.885
Phip	NP_001074685.1	PH-interacting protein	0.699	0.8
Ccdc88a	XP_006514513.1	girdin isoform X1	0.692	1.26
Pebp1	NP_061346.2	phosphatidylethanolamine-binding protein 1	0.652	0.561
Gm15800	NP_852086.3	probable E3 ubiquitin-protein ligase HECTD4	0.973	0.861
Ep400	XP_011247885.1	E1A-binding protein p400 isoform X1	0.727	0.696
Acta1	NP_033736.1	actin, alpha skeletal muscle	0.717	0.654
Papola	NP_035242.1	poly(A) polymerase alpha	1.102	0.583
Myo5a	XP_006510890.1	unconventional myosin-Va isoform X1	1.106	0.994
Atg2b	XP_006516423.1	autophagy-related protein 2 homolog B isoform X1	0.787	0.428
Eif2b3	NP_001104747.1	translation initiation factor eIF-2B subunit gamma isoform 1	0.557	0.607
Ssb	NP_001103615.1	lupus La protein homolog	0.713	0.954
Dnaja2	NP_062768.1	dnaJ homolog subfamily A member 2	0.908	0.488
Snx2	XP_006526253.2	sorting nexin-2 isoform X1	0.932	0.678
Ilk	XP_006507452.1	integrin-linked protein kinase isoform X1	0.844	0.628
Nol10	NP_001008421.1	nucleolar protein 10	0.697	0.579
Tagln2	NP_848713.1	transgelin-2	0.826	0.768
Ppp2r1b	NP_082890.2	serine/threonine-protein phosphatase 2A 65 kDa regulatory subunit A beta isoform isoform b	1.356	0.604
Med1	NP_001073587.1	mediator of RNA polymerase II transcription subunit 1 isoform 3	0.713	0.502
Sugt1	NP_080750.1	protein SGT1 homolog	0.822	0.711
Gsn	XP_006498056.1	gelsolin isoform X1	1.188	0.833
Gfm1	NP_613057.2	elongation factor G, mitochondrial	0.764	0.769
Hadhb	NP_001276727.1	trifunctional enzyme subunit beta, mitochondrial precursor	0.749	0.493
Capn2	NP_033924.2	calpain-2 catalytic subunit	0.838	0.656
Smc5	NP_001239613.1	structural maintenance of chromosomes protein 5 isoform 1	0.676	0.856
Arpc1b	NP_075631.2	actin-related protein 2/3 complex subunit 1B	0.85	0.52
Aimp1	NP_031952.2	aminoacyl tRNA synthase complex-interacting multifunctional protein 1	0.717	0.639
Nploc4	NP_001181952.1	nuclear protein localization protein 4 homolog isoform A	0.879	0.575
Clic1	NP_254279.1	chloride intracellular channel protein 1	0.961	0.708
Bptf	XP_011247144.1	nucleosome-remodeling factor subunit BPTF isoform X2	0.841	0.826
Asl	NP_598529.1	argininosuccinate lyase	0.669	0.63
Nt5c3	XP_006505335.1	cytosolic 5'-nucleotidase 3A isoform X1	0.77	0.523
Cul4a	NP_666319.2	cullin-4A	0.729	0.539
Nle1	NP_663406.2	notchless protein homolog 1	0.753	0.666
Itpr3	XP_006523775.1	inositol 1,4,5-trisphosphate receptor type 3 isoform X1	0.786	1.197
Nt5c3	NP_080280.3	cytosolic 5'-nucleotidase 3A isoform 1	3.948	0.891
Tufm	XP_006507782.1	elongation factor Tu, mitochondrial isoform X1	1.424	0.127
Esyt2	XP_006516135.1	extended synaptotagmin-2 isoform X2	0.624	0.89
Skap2	NP_061243.1	src kinase-associated phosphoprotein 2	0.518	0.643
Ubqln4	NP_277068.1	ubiquilin-4	0.789	0.453
LOC105244006	XP_011237194.1	LOW QUALITY PROTEIN: uncharacterized protein LOC105244006	0.732	0.722
Twf2	NP_036006.1	twinfilin-2	0.787	0.742
Ppia	NP_032933.1	peptidyl-prolyl cis-trans isomerase A	1.042	1.124
Nup62	NP_444304.1	nuclear pore glycoprotein p62	1.206	0.718
Srp54c	NP_001093580.1	signal recognition particle 54C	0.554	1.292
Eefsec	NP_075547.1	selenocysteine-specific elongation factor	0.752	0.742
Wdr12	NP_001185989.1	ribosome biogenesis protein WDR12	0.987	0.942
Dhx16	XP_006524936.1	putative pre-mRNA-splicing factor ATP-dependent RNA helicase DHX16 isoform X1	0.758	0.696
Mlh1	NP_081086.2	DNA mismatch repair protein Mlh1	1.156	0.782
Galnt7	NP_653332.3	N-acetylgalactosaminyltransferase 7 isoform 1	1.478	0.682
Gtpbp1	NP_038846.2	GTP-binding protein 1	1.195	0.661
Pdlim1	NP_058557.2	PDZ and LIM domain protein 1	0.752	0.595
Gys1	NP_109603.2	glycogen [starch] synthase, muscle	1.043	0.511
Fli1	NP_032052.1	Friend leukemia integration 1 transcription factor	1.174	0.45
Mtdh	NP_080278.3	protein LYRIC	0.872	0.76
Dkc1	NP_001025478.1	H/ACA ribonucleoprotein complex subunit 4	0.599	0.738
Dnpep	NP_001104301.1	aspartyl aminopeptidase isoform a	1.07	0.844
Add3	NP_038786.2	gamma-adducin isoform a	0.771	1.183
Sept1	XP_011240164.1	septin-1 isoform X1	0.746	0.515
Lrrc47	NP_957678.1	leucine-rich repeat-containing protein 47	0.824	0.802
Smc5	XP_006527043.1	structural maintenance of chromosomes protein 5 isoform X1	1.54	1.621
Srrt	NP_113582.1	serrate RNA effector molecule homolog isoform 1	0.457	0.974
Dbnl	NP_001139780.1	drebrin-like protein isoform 1	0.821	0.734
Ezh2	NP_031997.2	histone-lysine N-methyltransferase EZH2 isoform 1	1.28	1.751
Pcbp2	XP_011243797.1	poly(rC)-binding protein 2 isoform X2	1.481	0.821
Cyfip2	XP_006534525.1	cytoplasmic FMR1-interacting protein 2 isoform X1	0.686	0.99
Gphn	XP_006515964.1	gephyrin isoform X3	0.684	0.691
Vps11	NP_082165.1	vacuolar protein sorting-associated protein 11 homolog	0.811	0.887
Pdia6	NP_082235.1	protein disulfide-isomerase A6 precursor	1.059	0.642
Pik3r4	NP_001074778.1	phosphoinositide 3-kinase regulatory subunit 4	0.766	0.657
Ybx1	XP_006502996.1	nuclease-sensitive element-binding protein 1 isoform X1	0.924	1.082
Dhx37	NP_976064.1	probable ATP-dependent RNA helicase DHX37	0.497	0.688
Anxa4	NP_038499.2	annexin A4	0.594	0.687
Kpna4	NP_032493.1	importin subunit alpha-3	0.867	0.341
Glod4	NP_080305.2	glyoxalase domain-containing protein 4	0.94	0.789
Thoc5	NP_766026.1	THO complex subunit 5 homolog	0.755	0.553
Med12	NP_067496.2	mediator of RNA polymerase II transcription subunit 12	1.52	0.606
Wdr75	NP_082875.1	WD repeat-containing protein 75	0.539	1.03
Ttc27	NP_690030.3	tetratricopeptide repeat protein 27	1.071	0.93
Cpsf3	NP_061283.2	cleavage and polyadenylation specificity factor subunit 3	0.851	0.688
Pum2	NP_001153692.1	pumilio homolog 2 isoform 2	0.74	0.609
Pnn	NP_032917.2	pinin	0.84	0.845
Stoml2	NP_075720.1	stomatin-like protein 2, mitochondrial	0.812	0.665
Smc6	NP_079971.2	structural maintenance of chromosomes protein 6	0.719	1.228
Tpx2	XP_006500277.1	targeting protein for Xklp2 isoform X1	0.945	0.508
Dctn2	NP_001177383.1	dynactin subunit 2 isoform 1	0.63	0.875
Eif2s2	NP_080306.1	eukaryotic translation initiation factor 2 subunit 2	0.878	0.807
Capg	NP_031625.2	macrophage-capping protein	1.085	0.608
Sltm	NP_080613.1	SAFB-like transcription modulator isoform b	0.732	0.542
Gnb2	NP_034442.1	guanine nucleotide-binding protein G(I)/G(S)/G(T) subunit beta-2	0.862	0.854
Eml4	NP_001107833.1	echinoderm microtubule-associated protein-like 4 isoform 1	0.778	0.721
Cdca2	XP_011243214.1	cell division cycle-associated protein 2 isoform X2	1.419	1.367
Rbm15	NP_001039272.1	putative RNA-binding protein 15	0.8	0.701
Elavl1	NP_034615.2	ELAV-like protein 1	0.846	0.732
Zc3h11a	NP_653113.4	zinc finger CCCH domain-containing protein 11A	0.904	0.472
Tex10	XP_006538019.1	testis-expressed sequence 10 protein isoform X1	0.87	0.677
Pdhb	NP_077183.1	pyruvate dehydrogenase E1 component subunit beta, mitochondrial precursor	0.701	0.827
Psmd4	NP_001268946.1	26S proteasome non-ATPase regulatory subunit 4 isoform 1	0.912	1.154
Pcbp2	XP_011243800.1	poly(rC)-binding protein 2 isoform X4	0.944	0.97
Rad21	XP_006520707.1	double-strand-break repair protein rad21 homolog isoform X1	0.781	0.752
Atl3	NP_666203.3	atlastin-3 isoform 2	0.982	0.371
Elp2	NP_067423.2	elongator complex protein 2	0.492	0.808
Setd2	XP_006512150.1	histone-lysine N-methyltransferase SETD2 isoform X1	0.66	0.438
Rbbp6	NP_035377.2	E3 ubiquitin-protein ligase RBBP6 isoform 1	0.765	0.679
Sept11	XP_006535167.1	septin-11 isoform X6	1.011	0.78
Rps6ka1	XP_006538740.1	ribosomal protein S6 kinase alpha-1 isoform X1	0.703	0.602
Kpna3	NP_032492.1	importin subunit alpha-4	0.886	0.704
Pkn1	NP_001186522.1	serine/threonine-protein kinase N1 isoform 1	0.6	0.586
Ezh2	XP_006505583.1	histone-lysine N-methyltransferase EZH2 isoform X1	1.075	1.104
Fxr2	NP_035944.2	fragile X mental retardation syndrome-related protein 2	0.867	0.614
Ddx23	XP_006521556.1	probable ATP-dependent RNA helicase DDX23 isoform X1	0.946	0.866
Scfd1	NP_084101.1	sec1 family domain-containing protein 1 isoform 1	0.802	0.647
Rbm14	NP_063922.2	RNA-binding protein 14	0.683	0.663
Cherp	NP_613051.3	calcium homeostasis endoplasmic reticulum protein	1.066	0.801
Spr	NP_035597.2	sepiapterin reductase	0.527	1.037
Rprd1b	NP_001278063.1	regulation of nuclear pre-mRNA domain-containing protein 1B isoform a	0.793	0.557
Tcea1	NP_035671.1	transcription elongation factor A protein 1 isoform 2	0.748	0.64
Mical1	XP_006512633.1	protein-methionine sulfoxide oxidase MICAL1 isoform X2	0.975	0.856
Ppp1r12a	XP_006513389.1	protein phosphatase 1 regulatory subunit 12A isoform X1	0.872	0.403
Ehmt1	NP_001012536.2	histone-lysine N-methyltransferase EHMT1 isoform 1	1.031	0.761
Cep170	XP_006497000.1	centrosomal protein of 170 kDa isoform X2	0.844	0.692
Ptgs1	XP_006497854.1	prostaglandin G/H synthase 1 isoform X1	0.945	0.62
Pafah1b1	NP_038653.1	platelet-activating factor acetylhydrolase IB subunit alpha	0.983	0.845
Rab3gap1	NP_848805.2	rab3 GTPase-activating protein catalytic subunit	0.75	1.066
Gnl2	NP_663527.2	nucleolar GTP-binding protein 2	0.955	0.781
Rpap1	NP_001157173.1	RNA polymerase II-associated protein 1 isoform 2	0.712	0.332
Ndufa9	NP_079634.2	NADH dehydrogenase [ubiquinone] 1 alpha subcomplex subunit 9, mitochondrial precursor	0.643	0.519
Ampd2	XP_006500931.1	AMP deaminase 2 isoform X1	1.1	0.996
Rbm39	NP_001278044.1	RNA-binding protein 39 isoform b	1.077	1.087
Eml2	XP_011249015.1	echinoderm microtubule-associated protein-like 2 isoform X1	0.731	0.886
Ap1g1	NP_033807.2	AP-1 complex subunit gamma-1 isoform 1	0.635	0.695
Ube4a	XP_006510064.1	ubiquitin conjugation factor E4 A isoform X1	0.909	0.388
Ibtk	NP_001074751.1	inhibitor of Bruton tyrosine kinase	0.612	0.648
Prodh	NP_035302.2	proline dehydrogenase 1, mitochondrial precursor	0.773	0.783
Calu	NP_031620.1	calumenin isoform 1 precursor	0.608	0.75
Abce1	NP_056566.2	ATP-binding cassette sub-family E member 1	0.935	0.766
Rbm34	NP_766350.2	RNA-binding protein 34	0.563	1.099
Prpf31	XP_006540409.1	U4/U6 small nuclear ribonucleoprotein Prp31 isoform X1	0.82	0.698
Ddx27	NP_694705.2	probable ATP-dependent RNA helicase DDX27	0.947	0.66
Psip1	NP_598709.1	PC4 and SFRS1-interacting protein isoform 1	0.884	1.016
Sucla2	XP_006518820.1	succinyl-CoA ligase [ADP-forming] subunit beta, mitochondrial isoform X1	1.027	0.744
Gclc	NP_034425.1	glutamate--cysteine ligase catalytic subunit	0.851	0.674
Gmip	NP_932769.1	GEM-interacting protein	0.759	0.937
Papss1	NP_035993.1	bifunctional 3'-phosphoadenosine 5'-phosphosulfate synthase 1 isoform a	0.677	0.874
Notch2	NP_035058.2	neurogenic locus notch homolog protein 2 precursor	0.961	0.396
Rbbp4	NP_033056.2	histone-binding protein RBBP4	1.017	0.824
Nisch	NP_073147.2	nischarin	0.575	0.903
Pfkm	XP_006520664.1	ATP-dependent 6-phosphofructokinase, muscle type isoform X2	0.829	0.604
Ybx3	NP_620817.2	Y-box-binding protein 3 long isoform	0.974	0.61
Cdc23	NP_848124.1	cell division cycle protein 23 homolog	0.782	0.805
Eif2b4	NP_034252.2	translation initiation factor eIF-2B subunit delta isoform 2	0.897	0.905
Ncapg2	XP_006516417.1	condensin-2 complex subunit G2 isoform X1	0.869	0.909
C330027C09Rik	NP_766204.2	protein CIP2A	0.869	0.786
Suz12	NP_954666.1	polycomb protein Suz12 isoform 1	0.764	0.297
Pcna	NP_035175.1	proliferating cell nuclear antigen	0.793	0.597
Mut	NP_032676.2	methylmalonyl-CoA mutase, mitochondrial precursor	0.839	0.871
Synrg	XP_006533042.1	synergin gamma isoform X1	0.457	0.75
Idh3g	NP_032349.1	isocitrate dehydrogenase [NAD] subunit gamma 1, mitochondrial precursor	0.832	0.643
Bzw2	NP_080116.2	basic leucine zipper and W2 domain-containing protein 2	0.637	0.698
Slc3a2	NP_001154885.1	4F2 cell-surface antigen heavy chain isoform a	1.003	0.599
Agl	NP_001074795.1	glycogen debranching enzyme	1.154	0.543
Etf1	NP_659115.3	eukaryotic peptide chain release factor subunit 1	0.773	0.722
Dcp1a	NP_598522.3	mRNA-decapping enzyme 1A	0.777	1.282
Hat1	NP_080391.2	histone acetyltransferase type B catalytic subunit	0.906	0.921
Syne3	XP_006515715.2	nesprin-3 isoform X1	0.857	0.931
Gaa	NP_032090.3	lysosomal alpha-glucosidase precursor	0.969	0.527
Spta1	NP_035595.2	spectrin alpha chain, erythrocytic 1	0.692	0.496
Arhgdib	NP_031512.1	rho GDP-dissociation inhibitor 2 isoform 1	0.746	0.587
Ndc1	NP_082631.1	nucleoporin NDC1	0.604	0.98
Morc3	NP_001038994.2	MORC family CW-type zinc finger protein 3	1.003	0.655
Smpd4	NP_001158082.1	sphingomyelin phosphodiesterase 4 isoform 3	100	100
Clint1	XP_006532901.1	clathrin interactor 1 isoform X1	0.73	0.758
Snrnp70	NP_033250.3	U1 small nuclear ribonucleoprotein 70 kDa	0.894	0.765
Tbl1x	NP_065626.1	F-box-like/WD repeat-containing protein TBL1X	0.896	0.588
Arid2	NP_780460.3	AT-rich interactive domain-containing protein 2	0.84	1.351
Mapre1	NP_031922.1	microtubule-associated protein RP/EB family member 1	1.06	0.911
Lig3	XP_006532410.1	DNA ligase 3 isoform X2	0.615	0.658
Mapk3	NP_036082.1	mitogen-activated protein kinase 3	0.838	0.927
Dpp9	XP_006524217.1	dipeptidyl peptidase 9 isoform X2	1.03	0.869
Acsl5	XP_006527241.1	long-chain-fatty-acid--CoA ligase 5 isoform X1	0.875	0.75
Sacm1l	NP_109617.1	phosphatidylinositide phosphatase SAC1	1.066	0.724
Anapc2	NP_780509.2	anaphase-promoting complex subunit 2	0.909	1.188
Gnl3l	XP_006528868.1	guanine nucleotide-binding protein-like 3-like protein isoform X1	0.78	0.623
Eif3h	NP_542366.1	eukaryotic translation initiation factor 3 subunit H	0.847	0.902
Erap1	XP_006517539.1	endoplasmic reticulum aminopeptidase 1 isoform X1	0.794	0.705
Ddx19a	NP_031942.2	ATP-dependent RNA helicase DDX19A	0.856	0.87
Fam49b	NP_659095.1	protein FAM49B	0.971	0.582
Hbs1l	XP_006512866.1	HBS1-like protein isoform X1	0.841	0.821
Wnk1	XP_011239611.1	serine/threonine-protein kinase WNK1 isoform X1	0.864	1.102
Ybx3	NP_035863.1	Y-box-binding protein 3 short isoform	2.107	0.886
Idh2	NP_766599.2	isocitrate dehydrogenase [NADP], mitochondrial precursor	0.661	0.622
Myh11	XP_006521906.1	myosin-11 isoform X1	0.976	0.641
Tfip11	NP_061253.2	tuftelin-interacting protein 11	0.737	0.715
Bub1b	NP_033903.2	mitotic checkpoint serine/threonine-protein kinase BUB1 beta	0.675	1.085
Was	NP_033541.1	wiskott-Aldrich syndrome protein homolog	0.773	0.712
Glyr1	NP_001073282.1	putative oxidoreductase GLYR1 isoform 1	0.562	0.366
Gyk	XP_006527892.1	glycerol kinase isoform X1	0.739	0.706
Tial1	XP_006507633.1	nucleolysin TIAR isoform X1	0.155	1.259
Strbp	XP_011237348.1	spermatid perinuclear RNA-binding protein isoform X1	0.799	0.998
Pdha1	NP_032836.1	pyruvate dehydrogenase E1 component subunit alpha, somatic form, mitochondrial precursor	0.906	0.675
Me1	NP_032641.2	NADP-dependent malic enzyme isoform 1	0.799	0.729
Ncf2	NP_035007.1	neutrophil cytosol factor 2	0.746	0.762
Herc2	XP_006540700.1	E3 ubiquitin-protein ligase HERC2 isoform X1	0.54	0.732
Sh3bp1	NP_001303613.1	SH3 domain-binding protein 1 isoform 1	0.752	0.905
Ap1m1	NP_031482.1	AP-1 complex subunit mu-1	0.713	0.561
Rrp1b	NP_082520.2	ribosomal RNA processing protein 1 homolog B isoform 1	0.831	0.525
Lyn	NP_034877.2	tyrosine-protein kinase Lyn isoform B	9.689	0.01
Yme1l1	NP_038799.1	ATP-dependent zinc metalloprotease YME1L1	1.512	0.841
Sfxn1	XP_006516913.1	sideroflexin-1 isoform X1	0.894	0.789
Rbm19	NP_083038.1	probable RNA-binding protein 19	1.067	0.736
Dld	NP_031887.2	dihydrolipoyl dehydrogenase, mitochondrial precursor	0.86	0.861
Sec23a	XP_006515691.1	protein transport protein Sec23A isoform X1	0.627	0.714
Prkar2a	NP_032950.1	cAMP-dependent protein kinase type II-alpha regulatory subunit	0.968	0.457
Ilf2	NP_080650.1	interleukin enhancer-binding factor 2	1.108	0.585
Cops2	NP_001272436.1	COP9 signalosome complex subunit 2 isoform a	0.596	0.983
1110037F02Rik	NP_001074652.1	protein virilizer homolog	0.88	1.186
Vrk1	XP_006515871.1	serine/threonine-protein kinase VRK1 isoform X2	0.994	0.922
Cdk13	XP_006516829.1	cyclin-dependent kinase 13 isoform X1	0.844	0.54
Asun	NP_620096.2	protein asunder homolog	0.805	0.755
Nup50	NP_057923.2	nuclear pore complex protein Nup50	0.885	0.896
Eif2d	NP_001129542.1	eukaryotic translation initiation factor 2D isoform 1	0.79	0.864
Calu	NP_908942.1	calumenin isoform 2 precursor	0.432	1.133
Tars2	NP_082207.2	threonine--tRNA ligase, mitochondrial isoform 1	0.716	0.957
Ppid	NP_080628.1	peptidyl-prolyl cis-trans isomerase D	0.787	0.846
Rps14	NP_065625.2	40S ribosomal protein S14	1.07	0.404
Rpap3	NP_082279.1	RNA polymerase II-associated protein 3	0.833	0.77
Gak	NP_705797.1	cyclin-G-associated kinase isoform 1	0.587	1.046
Cmtr1	NP_083067.1	cap-specific mRNA (nucleoside-2'-O-)-methyltransferase 1	0.64	0.82
Rps27a	NP_001029037.1	ubiquitin-40S ribosomal protein S27a precursor	0.739	0.82
Rbl1	NP_035379.2	retinoblastoma-like protein 1 isoform 1	0.514	0.669
Nop2	NP_620086.2	probable 28S rRNA (cytosine-C(5))-methyltransferase	0.576	0.735
Golga2	NP_598613.2	golgin subfamily A member 2 isoform a	0.587	0.314
Acadl	NP_031407.2	long-chain specific acyl-CoA dehydrogenase, mitochondrial precursor	0.705	0.638
Atad5	NP_001025027.1	ATPase family AAA domain-containing protein 5	0.941	0.944
Prpsap2	NP_001157714.1	phosphoribosyl pyrophosphate synthase-associated protein 2 isoform a	1.007	1.112
Nfatc2	NP_035029.2	nuclear factor of activated T-cells, cytoplasmic 2 isoform a	1.003	0.84
Paxbp1	NP_080386.3	PAX3- and PAX7-binding protein 1	0.515	0.992
Gripap1	NP_997553.1	GRIP1-associated protein 1 isoform 2	0.535	0.581
Fam98b	NP_080896.2	protein FAM98B	1.04	0.914
Kdelc1	NP_076134.1	KDEL motif-containing protein 1 precursor	0.724	0.635
Atm	XP_011240687.1	serine-protein kinase ATM isoform X1	0.858	0.699
Ndufv1	NP_598427.1	NADH dehydrogenase [ubiquinone] flavoprotein 1, mitochondrial precursor	0.851	0.687
Eml4	NP_001107834.1	echinoderm microtubule-associated protein-like 4 isoform 2	100	100
Nol8	NP_001258326.1	nucleolar protein 8	0.867	0.845
Fto	NP_036066.2	alpha-ketoglutarate-dependent dioxygenase FTO	0.768	0.858
Mtdh	XP_006520213.1	protein LYRIC isoform X3	0.01
Tsnax	NP_058605.1	translin-associated protein X	0.699	0.559
Vdac1	NP_035824.1	voltage-dependent anion-selective channel protein 1	0.701	0.862
Vav1	NP_035821.3	proto-oncogene vav isoform 1	0.88	0.657
Mccc1	NP_076133.3	methylcrotonoyl-CoA carboxylase subunit alpha, mitochondrial	1.104	0.59
Ppa2	NP_666253.1	inorganic pyrophosphatase 2, mitochondrial isoform 1 precursor	0.876	0.681
Anxa2	XP_006510859.1	annexin A2 isoform X1	0.713	0.621
Gm29779	XP_006535896.2	MLV-related proviral Env polyprotein	0.761	0.73
Taok3	NP_001186614.1	serine/threonine-protein kinase TAO3	1.005	0.701
Smu1	NP_067510.3	WD40 repeat-containing protein SMU1	0.972	0.673
Prpsap1	NP_080640.1	phosphoribosyl pyrophosphate synthase-associated protein 1	0.661	0.782
Arhgef6	NP_690014.2	rho guanine nucleotide exchange factor 6	0.955	0.935
Ifi47	NP_001258605.1	interferon gamma inducible protein 47	0.763	0.683
Sf3a3	NP_083433.1	splicing factor 3A subunit 3	1.209	0.714
Shcbp1	NP_035499.1	SHC SH2 domain-binding protein 1	0.852	0.889
Rasa3	NP_033051.2	ras GTPase-activating protein 3	1.156	0.663
Usp39	XP_006506279.1	U4/U6.U5 tri-snRNP-associated protein 2 isoform X1	0.71	1.03
Nxn	NP_032776.1	nucleoredoxin	0.87	0.851
Ufl1	XP_006538266.1	E3 UFM1-protein ligase 1 isoform X1	0.633	0.597
Smpd4	NP_084221.2	sphingomyelin phosphodiesterase 4 isoform 1	0.819	0.858
Med23	NP_001159888.1	mediator of RNA polymerase II transcription subunit 23 isoform 1	1.071	0.855
Rps17	NP_033118.1	40S ribosomal protein S17	1.207	1.315
Prkcsh	NP_001280579.1	glucosidase 2 subunit beta isoform 1 precursor	0.918	0.759
Arpc2	NP_083987.1	actin-related protein 2/3 complex subunit 2	1.041	0.674
H2afy	NP_036145.1	core histone macro-H2A.1 isoform 1	0.929	0.939
Gemin4	NP_796341.2	gem-associated protein 4	0.636	0.552
Incenp	XP_006526775.1	inner centromere protein isoform X5	0.781	0.733
Tln2	XP_011241113.1	talin-2 isoform X1	0.733	1.021
Nup54	XP_006535019.1	nuclear pore complex protein Nup54 isoform X1	0.895	0.664
Akr1c13	XP_006516545.1	aldo-keto reductase family 1 member C13 isoform X1	0.71	0.695
Erp44	NP_083848.1	endoplasmic reticulum resident protein 44 precursor	0.808	1.014
Cs	NP_080720.1	citrate synthase, mitochondrial precursor	0.602	0.664
Pgm2l1	XP_006508267.1	glucose 1,6-bisphosphate synthase isoform X1	0.864	1.04
Pgam1	NP_075907.2	phosphoglycerate mutase 1	1.634	0.823
Gtf3c3	NP_001028366.1	general transcription factor 3C polypeptide 3	0.493	0.659
Rnpep	NP_663392.2	aminopeptidase B isoform 1	0.729	0.671
Txndc5	NP_663342.3	thioredoxin domain-containing protein 5 isoform 1 precursor	0.713	0.784
Zc3h18	XP_006531532.1	zinc finger CCCH domain-containing protein 18 isoform X1	0.81	0.952
Cops3	NP_036121.1	COP9 signalosome complex subunit 3	0.949	0.923
Eif3f	NP_079620.2	eukaryotic translation initiation factor 3 subunit F	0.782	0.952
Prpf40a	NP_061255.1	pre-mRNA-processing factor 40 homolog A	0.802	0.835
Vps36	NP_081614.1	vacuolar protein-sorting-associated protein 36	0.643	0.706
Mat2a	NP_663544.1	S-adenosylmethionine synthase isoform type-2	0.967	0.731
Smarcad1	XP_006505573.1	SWI/SNF-related matrix-associated actin-dependent regulator of chromatin subfamily A containing DEAD/H box 1 isoform X2	0.705	0.829
Atxn3	NP_083981.2	ataxin-3 isoform 1	0.884	0.591
Mettl16	XP_006534061.1	methyltransferase-like protein 16 isoform X1	0.515	0.852
Gbp7	NP_663520.2	guanylate binding protein 7	0.56	0.896
Gdi1	NP_034403.1	rab GDP dissociation inhibitor alpha	0.693	1.054
LOC105245342	XP_011242101.1	LOW QUALITY PROTEIN: uncharacterized protein LOC105245342	1.336	0.923
Mrps30	NP_067531.1	28S ribosomal protein S30, mitochondrial	0.838	0.884
Psma7	NP_036099.1	proteasome subunit alpha type-7 isoform 1	0.628	0.723
Vps33b	NP_835171.2	vacuolar protein sorting-associated protein 33B	1.049	0.796
Tubg1	NP_598785.1	tubulin gamma-1 chain	0.683	0.676
Wdr6	NP_113569.1	WD repeat-containing protein 6	1.192	0.495
Galnt7	NP_001161453.1	N-acetylgalactosaminyltransferase 7 isoform 2	0.279	100
Orc3	NP_056639.3	origin recognition complex subunit 3 isoform 1	0.314	0.523
Psmd4	NP_032977.1	26S proteasome non-ATPase regulatory subunit 4 isoform 2	0.541	1.316
Mcm3ap	NP_062307.2	germinal-center associated nuclear protein	0.918	0.797
Pigs	NP_958808.1	GPI transamidase component PIG-S	0.777	1.033
Cast	XP_011242768.1	calpastatin isoform X2	1.058	0.675
Kif20a	NP_033030.1	kinesin-like protein KIF20A	0.715	0.514
Zmym4	NP_001107871.1	zinc finger MYM-type protein 4	0.902	0.329
Akap1	NP_001036006.1	A-kinase anchor protein 1, mitochondrial	0.797	0.909
Naglu	NP_038820.2	alpha-N-acetylglucosaminidase precursor	0.559	0.634
Gnb1	NP_032168.1	guanine nucleotide-binding protein G(I)/G(S)/G(T) subunit beta-1	0.978	0.443
Aldh9a1	NP_064377.2	4-trimethylaminobutyraldehyde dehydrogenase precursor	0.956	0.923
Picalm	XP_006507657.1	phosphatidylinositol-binding clathrin assembly protein isoform X1	0.718	1.013
Pgls	NP_079672.1	6-phosphogluconolactonase isoform 1	0.727	0.721
Bax	XP_011249082.1	apoptosis regulator BAX isoform X2	0.987	0.654
Adar	XP_006501815.2	double-stranded RNA-specific adenosine deaminase isoform X2	0.701	1.12
Nsfl1c	NP_938085.1	NSFL1 cofactor p47 isoform a	0.823	0.741
Nup88	NP_001076800.1	nuclear pore complex protein Nup88 isoform 2	0.599	0.512
Clpb	NP_033217.1	caseinolytic peptidase B protein homolog	0.812	0.88
Hcls1	NP_032251.2	hematopoietic lineage cell-specific protein	0.771	0.4
Hmmr	XP_006532339.1	hyaluronan mediated motility receptor isoform X1	0.751	0.682
Ik	NP_036009.1	protein Red	0.812	0.517
Thumpd1	NP_663560.1	THUMP domain-containing protein 1	1.085	0.678
Rbm10	NP_001161248.1	RNA-binding protein 10 isoform 3	0.449	1.311
Tbc1d5	NP_001272920.1	TBC1 domain family member 5 isoform a	0.765	0.669
Prmt1	NP_062804.1	protein arginine N-methyltransferase 1 isoform 1	0.797	0.615
Suclg2	NP_035637.2	succinyl-CoA ligase [GDP-forming] subunit beta, mitochondrial precursor	0.527	0.532
Topbp1	XP_006511770.1	DNA topoisomerase 2-binding protein 1 isoform X1	0.78	0.741
Lyn	NP_001104566.1	tyrosine-protein kinase Lyn isoform A	0.944	0.914
Spag9	XP_006534278.1	C-Jun-amino-terminal kinase-interacting protein 4 isoform X6	0.851	0.738
Ppp2r2a	NP_082308.1	serine/threonine-protein phosphatase 2A 55 kDa regulatory subunit B alpha isoform isoform 1	0.691	0.614
G3bp2	XP_006534990.1	ras GTPase-activating protein-binding protein 2 isoform X1	1.007	1.081
Zc3h4	XP_006540166.1	zinc finger CCCH domain-containing protein 4 isoform X2	1.096	0.458
Fmr1	NP_001277353.1	fragile X mental retardation protein 1 homolog isoform 2	0.758	0.667
Akr1c12	NP_038805.2	aldo-keto reductase family 1, member C12	0.57	1.126
Lrrk1	XP_006540901.1	leucine-rich repeat serine/threonine-protein kinase 1 isoform X1	1.02	1.091
Cep55	XP_006527464.1	centrosomal protein of 55 kDa isoform X1	0.835	0.745
Tbl1xr1	XP_006535643.1	F-box-like/WD repeat-containing protein TBL1XR1 isoform X1	0.639	1.025
Snx6	NP_081274.2	sorting nexin-6	0.821	0.651
Helb	NP_536694.2	DNA helicase B	0.764	0.915
Ddx10	NP_084212.2	probable ATP-dependent RNA helicase DDX10	0.915	0.582
Vps16	NP_085036.3	vacuolar protein sorting-associated protein 16 homolog	0.899	1
Tfg	NP_062652.1	protein TFG isoform 1	0.791	0.908
Ankrd52	NP_766378.1	serine/threonine-protein phosphatase 6 regulatory ankyrin repeat subunit C	0.82	0.728
Mms19	NP_082428.1	MMS19 nucleotide excision repair protein homolog	1.23	0.814
Cux1	NP_001278167.1	protein CASP isoform e	0.755	0.893
Dna2	NP_796346.2	DNA replication ATP-dependent helicase/nuclease DNA2	0.909	0.648
Parvg	NP_001155972.1	gamma-parvin isoform 1	1.049	1.113
Mettl3	NP_062695.2	N6-adenosine-methyltransferase subunit METTL3	1.055	0.467
Morc2a	XP_011242078.1	MORC family CW-type zinc finger protein 2A isoform X1	0.673	0.781
Snx1	NP_062701.2	sorting nexin-1	0.645	0.858
Gsdmd	NP_081236.1	gasdermin-D	1.109	0.722
9030617O03Rik	XP_006515798.1	UPF0317 protein C14orf159 homolog, mitochondrial isoform X2	0.684	0.874
Psma2	NP_032970.2	proteasome subunit alpha type-2	0.93	0.714
Cops6	NP_036132.1	COP9 signalosome complex subunit 6	0.972	1.006
Ehmt2	NP_671493.1	histone-lysine N-methyltransferase EHMT2 isoform b	1.083
Utp6	NP_659075.1	U3 small nucleolar RNA-associated protein 6 homolog	1.007	0.882
Got1	NP_034454.2	aspartate aminotransferase, cytoplasmic	0.813	0.976
Polr1b	NP_033112.2	DNA-directed RNA polymerase I subunit RPA2	0.895	0.872
Grn	NP_032201.2	granulins precursor	0.715	0.676
Bub3	XP_006507333.1	mitotic checkpoint protein BUB3 isoform X1	1.022	1.007
Rab1b	NP_083852.1	ras-related protein Rab-1B	0.817	0.82
Lsg1	NP_835170.1	large subunit GTPase 1 homolog	0.787	0.818
Purb	NP_035351.1	transcriptional activator protein Pur-beta	1.405	0.901
Chd1l	NP_080815.1	chromodomain-helicase-DNA-binding protein 1-like	0.619	0.612
Ifitm3	NP_079654.1	interferon-induced transmembrane protein 3	0.558	0.582
Crnkl1	NP_080096.1	crooked neck-like protein 1	0.804	1.054
Acad9	NP_766266.3	acyl-CoA dehydrogenase family member 9, mitochondrial	0.609	0.553
Aaas	NP_700465.2	aladin	1.091	0.797
Aarsd1	NP_659078.1	alanyl-tRNA editing protein Aarsd1	0.651	1.254
Scyl2	NP_932138.1	SCY1-like protein 2 isoform 1	0.766	1.168
Alad	XP_006537702.1	delta-aminolevulinic acid dehydratase isoform X1	0.84	0.595
Luc7l2	NP_619621.2	putative RNA-binding protein Luc7-like 2 isoform 1	0.873	0.624
Gsr	NP_034474.4	glutathione reductase, mitochondrial precursor	0.648	1.041
Hdgf	NP_032257.3	hepatoma-derived growth factor	1.108	0.516
Chtf18	XP_006524080.1	chromosome transmission fidelity protein 18 homolog isoform X1	1.087	0.789
Hnrnpc	NP_001164453.1	heterogeneous nuclear ribonucleoproteins C1/C2 isoform 2	0.886	0.913
Ddx56	NP_080814.1	probable ATP-dependent RNA helicase DDX56	0.591	1.325
Ddx51	NP_081432.2	ATP-dependent RNA helicase DDX51	0.68	1.162
Arhgdia	NP_598557.3	rho GDP-dissociation inhibitor 1	0.909	0.793
Gtf3c2	XP_006504192.1	general transcription factor 3C polypeptide 2 isoform X2	0.586	0.34
Ddx17	XP_006521353.1	probable ATP-dependent RNA helicase DDX17 isoform X2	0.512	0.256
Slc25a5	NP_031477.1	ADP/ATP translocase 2	0.743	0.988
Bicd2	NP_001034268.1	protein bicaudal D homolog 2 isoform 1	0.784	0.495
Pus10	XP_006514924.1	putative tRNA pseudouridine synthase Pus10 isoform X1	0.797	0.787
Uba7	NP_076227.1	ubiquitin-like modifier-activating enzyme 7	0.596	0.389
Pmpcb	NP_082707.1	mitochondrial-processing peptidase subunit beta precursor	0.568	0.868
Serpinb1a	XP_006516787.1	leukocyte elastase inhibitor A isoform X1	0.683	0.953
Akap8	NP_062748.2	A-kinase anchor protein 8	0.669	0.624
Phb2	NP_031557.2	prohibitin-2	0.685	0.832
Hsd17b4	NP_032318.2	peroxisomal multifunctional enzyme type 2	0.639	0.781
Larp4	NP_001271452.1	la-related protein 4 isoform 5	0.57	0.461
Ak2	NP_001029138.1	adenylate kinase 2, mitochondrial isoform a	0.738	1.005
Upf2	XP_006497548.1	regulator of nonsense transcripts 2 isoform X1	0.711	0.607
Fhod1	NP_808367.2	FH1/FH2 domain-containing protein 1	0.673	0.798
LOC100862446	XP_003689256.2	ferritin light chain 1	0.765	0.648
Hp1bp3	NP_001116369.1	heterochromatin protein 1-binding protein 3 isoform 1	0.686	0.968
Pik3r1	NP_001070963.1	phosphatidylinositol 3-kinase regulatory subunit alpha isoform 2	0.48	0.872
G3bp2	NP_001074264.1	ras GTPase-activating protein-binding protein 2 isoform b	0.999	0.01
Fmr1	NP_032057.2	fragile X mental retardation protein 1 homolog isoform 1	0.01	0.01
Ndufs2	NP_694704.1	NADH dehydrogenase [ubiquinone] iron-sulfur protein 2, mitochondrial precursor	1.027	0.973
Csnk2a2	XP_006530703.1	casein kinase II subunit alpha' isoform X1	0.476	0.838
Tbc1d1	XP_011239060.1	TBC1 domain family member 1 isoform X2	0.641	0.832
Galk1	NP_058601.2	galactokinase	0.689	0.708
Ywhaz	NP_035870.1	14-3-3 protein zeta/delta isoform 1	0.739	0.706
Papss1	NP_001276408.1	bifunctional 3'-phosphoadenosine 5'-phosphosulfate synthase 1 isoform c	1.791	0.916
Otud4	NP_001242962.1	OTU domain-containing protein 4 isoform 1	1.004	0.922
Gmds	NP_666153.1	GDP-mannose 4,6 dehydratase	0.658	0.944
Mat2b	NP_598778.1	methionine adenosyltransferase 2 subunit beta isoform 1	0.659	0.568
Cog3	NP_796355.2	conserved oligomeric Golgi complex subunit 3	0.838	1.011
Rabggta	XP_006519357.1	geranylgeranyl transferase type-2 subunit alpha isoform X1	0.746	0.647
Kat7	XP_006533076.1	histone acetyltransferase KAT7 isoform X1	0.691	1.42
Timm44	NP_035722.2	mitochondrial import inner membrane translocase subunit TIM44	0.884	0.887
Trappc8	XP_011245331.1	trafficking protein particle complex subunit 8 isoform X2	0.677	0.628
Sbf1	XP_006521601.1	myotubularin-related protein 5 isoform X1	1.233	1.104
Orc3	NP_001153035.1	origin recognition complex subunit 3 isoform 2	0.648	0.979
Casp3	NP_033940.1	caspase-3	1.027	0.84
Rbm26	NP_598838.3	RNA-binding protein 26	1	0.602
Mat2b	NP_001186203.1	methionine adenosyltransferase 2 subunit beta isoform 2	2.71	4.268
Dok1	NP_034200.4	docking protein 1 isoform 1	0.885	0.494
Abcf3	NP_038880.1	ATP-binding cassette sub-family F member 3	0.78	1.061
Chaf1b	NP_082359.1	chromatin assembly factor 1 subunit B	1.11	0.654
Atp13a3	NP_001121568.1	probable cation-transporting ATPase 13A3 isoform 1	0.993	0.813
Trim33	NP_444400.2	E3 ubiquitin-protein ligase TRIM33 isoform 1	0.576	0.859
Psma4	XP_006511261.1	proteasome subunit alpha type-4 isoform X1	1.28	0.718
Drg1	NP_031905.1	developmentally-regulated GTP-binding protein 1	0.708	0.629
Ttk	XP_006511122.1	dual specificity protein kinase TTK isoform X2	0.416	0.507
Klhdc4	NP_663580.2	kelch domain-containing protein 4	0.62	0.71
Mccc2	NP_084302.1	methylcrotonoyl-CoA carboxylase beta chain, mitochondrial	0.514	0.723
Prmt3	NP_598501.1	protein arginine N-methyltransferase 3	0.728	0.994
Plod1	NP_035252.1	procollagen-lysine,2-oxoglutarate 5-dioxygenase 1 precursor	0.733	0.647
Fut8	XP_011242446.1	alpha-(1,6)-fucosyltransferase isoform X1	0.504	0.7
Cd2ap	NP_033977.3	CD2-associated protein	0.561	0.552
Pccb	NP_080111.1	propionyl-CoA carboxylase beta chain, mitochondrial isoform 1 precursor	0.988	0.619
Helz2	XP_006500664.1	helicase with zinc finger domain 2 isoform X3	0.664	0.896
Atp6v0a1	XP_006532116.1	V-type proton ATPase 116 kDa subunit a isoform 1 isoform X5	0.954	0.549
Adar	XP_006501816.2	double-stranded RNA-specific adenosine deaminase isoform X3	100
Ncl	NP_035010.3	nucleolin	1.116	0.786
Dnmt3a	NP_031898.1	DNA (cytosine-5)-methyltransferase 3A isoform 1	0.796	0.888
Plek	NP_062422.1	pleckstrin	1.335	0.9
Rps2	NP_032529.2	40S ribosomal protein S2	0.874	0.794
Gse1	XP_006531208.2	genetic suppressor element 1 isoform X1	0.918	0.639
Vat1	NP_036167.1	synaptic vesicle membrane protein VAT-1 homolog	0.712	0.893
Wdr61	NP_075680.1	WD repeat-containing protein 61 isoform a	0.814	0.577
Wbp11	NP_068360.4	WW domain-binding protein 11	1.195	0.643
Rab7	NP_001280581.1	ras-related protein Rab-7a	0.955	0.675
Cstf1	NP_077161.1	cleavage stimulation factor subunit 1	0.891	0.629
Cog1	NP_038609.3	conserved oligomeric Golgi complex subunit 1	1.097	0.759
Rtn4	NP_918941.1	reticulon-4 isoform B1	2.207	0.649
Acin1	NP_001229534.1	apoptotic chromatin condensation inducer in the nucleus isoform 5	0.577	2.554
Anapc4	NP_077175.1	anaphase-promoting complex subunit 4	1.165	0.509
Pacs1	NP_694769.2	phosphofurin acidic cluster sorting protein 1	0.691	0.608
Nop9	NP_080679.3	nucleolar protein 9	0.718	0.416
Cast	XP_006517119.1	calpastatin isoform X1	2.364	0.855
Qrsl1	NP_001074523.1	glutamyl-tRNA(Gln) amidotransferase subunit A, mitochondrial	0.701	0.809
Pold2	XP_006514650.1	DNA polymerase delta subunit 2 isoform X1	0.841	0.806
Mark2	XP_006526706.1	serine/threonine-protein kinase MARK2 isoform X3	0.651	0.643
Hibch	NP_666220.1	3-hydroxyisobutyryl-CoA hydrolase, mitochondrial precursor	0.63	0.66
Psme1	NP_035319.1	proteasome activator complex subunit 1	1.158	1.076
Mtch2	NP_062732.1	mitochondrial carrier homolog 2	0.778	0.649
Elp3	NP_001240741.1	elongator complex protein 3 isoform 1	0.657	1.176
Nhlrc2	NP_080087.1	NHL repeat-containing protein 2	0.998	0.747
Atp5o	NP_613063.1	ATP synthase subunit O, mitochondrial precursor	0.697	0.39
Urb2	XP_006531214.1	unhealthy ribosome biogenesis protein 2 homolog isoform X1	0.704	0.619
Cpt2	NP_034079.2	carnitine O-palmitoyltransferase 2, mitochondrial precursor	0.777	0.442
Morc2a	XP_006514934.1	MORC family CW-type zinc finger protein 2A isoform X2	0.259	0.58
Trmt1l	NP_081152.2	TRMT1-like protein	1.021	0.562
Xrcc5	XP_006495955.1	X-ray repair cross-complementing protein 5 isoform X1	0.775	0.699
Pex5	XP_006505822.1	peroxisomal biogenesis factor 5 isoform X1	0.527	0.568
Actr1a	NP_058556.1	alpha-centractin	0.677	0.896
Cux1	NP_001278168.1	protein CASP isoform f	0.588	0.01
Isyna1	NP_076116.1	inositol-3-phosphate synthase 1	0.919	1.13
Btf3	NP_663430.2	transcription factor BTF3 isoform 1	1.035	0.871
Etfdh	NP_080070.2	electron transfer flavoprotein-ubiquinone oxidoreductase, mitochondrial precursor	1.099	1.131
Gimap4	NP_778155.2	GTPase IMAP family member 4 isoform a	1.22	0.582
Plk1	NP_035251.3	serine/threonine-protein kinase PLK1	0.821	0.914
Sept7	NP_033989.2	septin-7 isoform 1	1.404	2.084
2700060E02Rik	NP_080804.1	UPF0568 protein C14orf166 homolog	0.891	0.734
Synj1	XP_011244377.1	synaptojanin-1 isoform X1	0.753	1.218
Emilin2	NP_660140.1	EMILIN-2 precursor	0.928	0.592
Blvrb	NP_659172.1	flavin reductase (NADPH) isoform 1	1.055	1.038
Rbpj	XP_006503859.1	recombining binding protein suppressor of hairless isoform X1	0.953	0.565
Scp2	NP_035457.1	non-specific lipid-transfer protein	0.7	0.811
Mad1l1	NP_034882.2	mitotic spindle assembly checkpoint protein MAD1	0.976	0.4
Tgs1	NP_473430.3	trimethylguanosine synthase	0.642	1.513
Rbm10	NP_663602.1	RNA-binding protein 10 isoform 1	0.721	0.564
Cdk2	NP_904326.1	cyclin-dependent kinase 2 isoform 1	0.687	1.079
Pdk3	NP_663605.1	pyruvate dehydrogenase kinase, isozyme 3	0.719	1.03
Fkbp5	NP_034350.1	peptidyl-prolyl cis-trans isomerase FKBP5	0.748	0.608
Tsr1	NP_796299.2	pre-rRNA-processing protein TSR1 homolog	0.641	0.325
Top3b	XP_006522056.1	DNA topoisomerase 3-beta-1 isoform X1	0.962	2.596
Actr2	NP_666355.1	actin-related protein 2	0.935	0.779
Ppfibp1	XP_006507161.1	liprin-beta-1 isoform X7	0.813	0.548
Park7	NP_065594.2	protein DJ-1	0.79	0.521
Smarcd2	XP_006534615.2	SWI/SNF-related matrix-associated actin-dependent regulator of chromatin subfamily D member 2 isoform X1	1.049	0.631
Rbm28	NP_598686.2	RNA-binding protein 28	0.768	0.799
Atp6v1h	NP_598587.2	V-type proton ATPase subunit H isoform 1	0.639	1.004
Nap1l1	XP_006513956.1	nucleosome assembly protein 1-like 1 isoform X4	100	100
Gatad2b	NP_647465.1	transcriptional repressor p66-beta	0.423	0.649
Trim33	NP_001073299.1	E3 ubiquitin-protein ligase TRIM33 isoform 2	100
Sec14l2	NP_653103.1	SEC14-like protein 2	0.813	0.732
Cd2ap	XP_011244566.1	CD2-associated protein isoform X2	1.086	0.808
Hnrnpa0	NP_084148.1	heterogeneous nuclear ribonucleoprotein A0	0.646	0.579
Hectd3	NP_780453.1	E3 ubiquitin-protein ligase HECTD3	0.793	0.643
Cryz	XP_006501036.1	quinone oxidoreductase isoform X1	1.298	1.14
Aatf	NP_062790.1	protein AATF	0.758	0.875
Galnt1	XP_006525713.1	polypeptide N-acetylgalactosaminyltransferase 1 isoform X1	0.678	1.008
Parp2	NP_033762.1	poly [ADP-ribose] polymerase 2	0.661	1.239
Sqstm1	NP_035148.1	sequestosome-1 isoform 1	0.357	0.479
Mepce	NP_659162.3	7SK snRNA methylphosphate capping enzyme	0.575	1.497
Kpna6	XP_006537015.1	importin subunit alpha-7 isoform X1	0.512	0.825
Ranbp3	XP_006525007.1	ran-binding protein 3 isoform X3	0.975	0.764
Pola2	XP_011246912.1	DNA polymerase alpha subunit B isoform X5	0.789	1.511
Ints6	XP_006518743.1	integrator complex subunit 6 isoform X2	0.768	0.769
Ncor2	XP_011239129.1	nuclear receptor corepressor 2 isoform X6	0.782	0.748
Ciapin1	NP_598902.1	anamorsin	0.516	0.441
Tsfm	NP_079813.1	elongation factor Ts, mitochondrial precursor	0.664	1.381
Las1l	XP_006528397.1	ribosomal biogenesis protein LAS1L isoform X1	0.946	0.537
Mta3	XP_006523574.1	metastasis-associated protein MTA3 isoform X8	0.639	0.682
Prpf4b	NP_038858.2	serine/threonine-protein kinase PRP4 homolog	0.667	0.843
Cdc16	NP_081552.2	cell division cycle protein 16 homolog	0.718	0.709
Gipc1	NP_061241.1	PDZ domain-containing protein GIPC1	0.786	0.529
Ppp2r5d	XP_006524092.2	serine/threonine-protein phosphatase 2A 56 kDa regulatory subunit delta isoform isoform X1	0.72	0.716
Ptpn23	NP_001074512.1	tyrosine-protein phosphatase non-receptor type 23	0.572	0.899
Smek2	NP_598795.2	serine/threonine-protein phosphatase 4 regulatory subunit 3B	0.55	0.24
Vprbp	XP_006511818.1	protein VPRBP isoform X3	0.689	0.804
Nufip2	NP_001019376.1	nuclear fragile X mental retardation-interacting protein 2	0.423	0.715
Rpl7	NP_035421.2	60S ribosomal protein L7	1.045	0.799
Kif2a	XP_006517600.1	kinesin-like protein KIF2A isoform X4	0.01
Vps39	NP_671495.1	vam6/Vps39-like protein isoform 1	0.793	0.727
Psma5	NP_036097.1	proteasome subunit alpha type-5	0.852	0.721
Lrwd1	NP_082167.2	leucine-rich repeat and WD repeat-containing protein 1	0.676	0.615
Nnt	NP_032736.2	NAD(P) transhydrogenase, mitochondrial isoform 1 precursor	0.697	0.982
Itgal	XP_011239985.1	integrin alpha-L isoform X1	1.304	0.827
Plod3	XP_006504486.1	procollagen-lysine,2-oxoglutarate 5-dioxygenase 3 isoform X1	1.031	0.699
Eefsec	XP_006506527.1	selenocysteine-specific elongation factor isoform X2	0.503	0.465
Sms	NP_033240.3	spermine synthase	1.415	0.533
Zfp598	NP_898972.1	zinc finger protein 598	0.68	0.704
Brd4	XP_006524753.1	bromodomain-containing protein 4 isoform X3	0.785	1.085
Colgalt1	NP_666323.2	procollagen galactosyltransferase 1 precursor	1.076	0.511
Ppil4	NP_080417.2	peptidyl-prolyl cis-trans isomerase-like 4	0.622	0.468
Myl6	NP_034990.1	myosin light polypeptide 6	0.921	0.885
Nckap1l	XP_006520318.2	nck-associated protein 1-like isoform X1	0.716	0.789
Ascc2	NP_083567.1	activating signal cointegrator 1 complex subunit 2	0.669	0.672
Rbm6	XP_006511713.1	RNA-binding protein 6 isoform X1	0.893	0.97
Snrpn	NP_038698.1	small nuclear ribonucleoprotein-associated protein N	0.724	0.897
Fanci	NP_666058.2	Fanconi anemia group I protein homolog	0.852	0.917
Trim56	NP_958761.1	E3 ubiquitin-protein ligase TRIM56	0.842	0.868
Uba3	NP_035796.2	NEDD8-activating enzyme E1 catalytic subunit isoform 1	0.575	0.462
Stag1	XP_006510987.1	cohesin subunit SA-1 isoform X1	1.019	0.922
Pgm1	NP_079976.1	phosphoglucomutase-1	0.808	0.693
Gtf3c4	NP_766565.2	general transcription factor 3C polypeptide 4 isoform 1	1.039	0.687
Aldh1a7	NP_036051.1	aldehyde dehydrogenase, cytosolic 1	0.397	0.01
Hp1bp3	NP_001272410.1	heterochromatin protein 1-binding protein 3 isoform 5	0.936	0.534
Thoc1	NP_705780.1	THO complex subunit 1	1.084	0.66
Pogz	XP_011238393.1	pogo transposable element with ZNF domain isoform X1	0.622	0.84
Kdm3a	NP_766589.1	lysine-specific demethylase 3A	0.561	0.814
Metap1	NP_780433.1	methionine aminopeptidase 1	0.545	0.719
Kif13b	XP_006518682.1	kinesin-like protein KIF13B isoform X1	1.12	0.64
Stk4	NP_067395.1	serine/threonine-protein kinase 4	0.474	0.779
Prosc	NP_473398.1	proline synthase co-transcribed bacterial homolog protein isoform a	0.8	0.651
Smarcd1	NP_114030.2	SWI/SNF-related matrix-associated actin-dependent regulator of chromatin subfamily D member 1	1.153	0.721
Nolc1	NP_001034442.1	nucleolar and coiled-body phosphoprotein 1 isoform D	1.185	1.177
Myl12a	XP_006524885.1	myosin light chain, regulatory B-like isoform X1	0.846	0.677
Ap3m1	XP_006519355.1	AP-3 complex subunit mu-1 isoform X1	1.064	0.88
Tbce	NP_848027.1	tubulin-specific chaperone E	0.903	0.831
Pycr2	NP_598466.1	pyrroline-5-carboxylate reductase 2	0.584	1.048
Dicer1	XP_006515673.1	endoribonuclease Dicer isoform X1	1.214	0.843
Anapc7	NP_062779.3	anaphase-promoting complex subunit 7	0.572	0.699
Eif6	NP_034709.1	eukaryotic translation initiation factor 6	1.133	0.841
Seh1l	XP_006526341.1	nucleoporin SEH1 isoform X1	0.905	1.078
Adh5	NP_031436.2	alcohol dehydrogenase class-3 isoform 1	1.129	0.582
Rfc3	NP_081285.1	replication factor C subunit 3	0.97	0.583
Acsl4	NP_997508.1	long-chain-fatty-acid--CoA ligase 4 isoform 1	0.845	0.935
Zcchc11	XP_006503041.1	terminal uridylyltransferase 4 isoform X2	0.673	0.59
Acaa1a	XP_006511986.1	3-ketoacyl-CoA thiolase A, peroxisomal isoform X1	0.745	0.7
Pcyox1	NP_080099.1	prenylcysteine oxidase precursor	0.554	0.44
Bid	XP_011249769.1	BH3-interacting domain death agonist isoform X1	0.68	0.797
Prpf3	NP_081817.2	U4/U6 small nuclear ribonucleoprotein Prp3	1.159	0.861
Adpgk	NP_082397.1	ADP-dependent glucokinase precursor	0.865	0.919
Gsto1	NP_034492.1	glutathione S-transferase omega-1	0.586	0.855
Rplp2	XP_006536292.1	60S acidic ribosomal protein P2 isoform X1	0.91	0.69
Orc1	NP_035145.2	origin recognition complex subunit 1	0.783	0.671
Drg2	NP_067329.1	developmentally-regulated GTP-binding protein 2	0.913	0.543
Usp3	NP_659186.1	ubiquitin carboxyl-terminal hydrolase 3 isoform 1	1.123	0.761
Arfgap2	NP_001159496.1	ADP-ribosylation factor GTPase-activating protein 2 isoform 1	0.695	0.474
Aldh16a1	NP_666066.1	aldehyde dehydrogenase family 16 member A1	1.344	0.613
Cog7	XP_006507762.2	conserved oligomeric Golgi complex subunit 7 isoform X1	0.607	0.885
Ythdf2	NP_663368.3	YTH domain-containing family protein 2	0.581	0.525
Phf3	NP_001074549.1	PHD finger protein 3	1.094	0.868
Atxn2	NP_033151.2	ataxin-2	0.878	0.78
Arfip1	NP_001074562.1	arfaptin-1 isoform 1	1.04	0.696
Dock5	NP_808448.2	dedicator of cytokinesis protein 5	0.744	0.769
Rps3a1	NP_058655.3	40S ribosomal protein S3a	0.727	0.736
Xrcc6	XP_006520503.1	X-ray repair cross-complementing protein 6 isoform X1	0.802	0.764
Prim2	NP_032948.1	DNA primase large subunit	0.781	1.052
Git1	NP_001004144.1	ARF GTPase-activating protein GIT1	0.939	0.913
Ccdc47	NP_080285.2	coiled-coil domain-containing protein 47 precursor	0.818	0.974
Hnrnpc	XP_011243266.1	heterogeneous nuclear ribonucleoproteins C1/C2 isoform X1	1.885	0.717
Fli1	XP_006510072.1	Friend leukemia integration 1 transcription factor isoform X1	100	100
Htatsf1	NP_083647.1	HIV Tat-specific factor 1 homolog	0.749	0.749
Nemf	NP_079717.2	nuclear export mediator factor Nemf	0.97	0.626
2410016O06Rik	NP_076122.2	bifunctional lysine-specific demethylase and histidyl-hydroxylase NO66	0.552	0.817
Bpnt1	XP_006497223.1	3'(2'),5'-bisphosphate nucleotidase 1 isoform X1	0.839	0.512
Dnajb11	NP_080676.3	dnaJ homolog subfamily B member 11 precursor	0.907	0.69
Taf6	NP_033341.1	transcription initiation factor TFIID subunit 6	0.932	0.928
Helz	XP_006534567.1	probable helicase with zinc finger domain isoform X1	0.634	0.48
Larp7	NP_613059.2	la-related protein 7	0.716	1.069
Dcps	NP_081306.1	m7GpppX diphosphatase	1.098	0.714
Scaf8	NP_598884.2	protein SCAF8	0.781	0.543
Poldip3	NP_848742.1	polymerase delta-interacting protein 3	0.679	0.819
Med14	NP_001041673.1	mediator of RNA polymerase II transcription subunit 14 isoform a	1.067	0.912
Arrb2	NP_001258287.1	beta-arrestin-2 isoform a	0.842	0.614
Scly	XP_006529806.2	selenocysteine lyase isoform X1	0.777	0.54
Pepd	NP_032846.2	xaa-Pro dipeptidase	1.026	0.663
Tbcc	NP_848472.2	tubulin-specific chaperone C	0.847	1.086
Apex1	NP_033817.1	DNA-(apurinic or apyrimidinic site) lyase	0.567	0.752
Sash3	NP_001300678.1	SAM and SH3 domain-containing protein 3 isoform 1	0.91	0.664
Dars2	NP_766232.1	aspartate--tRNA ligase, mitochondrial precursor	0.676	0.687
Hprt	NP_038584.2	hypoxanthine-guanine phosphoribosyltransferase	0.717	0.605
Atp6v1c1	NP_079770.2	V-type proton ATPase subunit C 1	0.63	0.344
Chaf1a	NP_038761.1	chromatin assembly factor 1 subunit A	1.287	0.576
Impa1	NP_061352.2	inositol monophosphatase 1 isoform 1	0.904	0.672
Psme3	XP_006532588.1	proteasome activator complex subunit 3 isoform X1	0.584	0.75
Stt3b	NP_077184.2	dolichyl-diphosphooligosaccharide--protein glycosyltransferase subunit STT3B	0.523	0.958
Fnbp4	NP_061298.1	formin-binding protein 4	0.664	0.674
Uap1l1	NP_001028465.1	UDP-N-acetylhexosamine pyrophosphorylase-like protein 1	1.073	0.613
Rfc4	NP_663455.1	replication factor C subunit 4	0.657	0.751
Ankle2	NP_001240743.1	ankyrin repeat and LEM domain-containing protein 2 isoform 1	0.957	0.797
Myl12b	NP_075891.1	myosin regulatory light chain 12B	0.944	0.503
Gm21992	NP_001277056.1	Rbm14-Rbm4 readthrough isoform a	0.419	0.77
Armc8	NP_083044.2	armadillo repeat-containing protein 8 isoform 1	0.589	1.003
Nf1	XP_006532499.1	neurofibromin isoform X1	0.673	0.456
Mcts1	XP_006541597.1	malignant T-cell-amplified sequence 1 isoform X1	1.012	0.47
Ppil2	XP_006522510.1	peptidyl-prolyl cis-trans isomerase-like 2 isoform X3	0.65	0.415
Slc25a3	NP_598429.1	phosphate carrier protein, mitochondrial precursor	1.159	0.648
Mapk14	NP_036081.1	mitogen-activated protein kinase 14 isoform 1	0.406	0.501
Glrx3	NP_075629.2	glutaredoxin-3	0.904	0.55
Ywhaq	NP_035869.1	14-3-3 protein theta	0.948	0.734
Znfx1	XP_006500519.1	NFX1-type zinc finger-containing protein 1 isoform X1	0.784	0.327
Ppp4r1	NP_666193.2	serine/threonine-protein phosphatase 4 regulatory subunit 1 isoform a	0.82	1.055
Dtx3l	NP_001013389.2	E3 ubiquitin-protein ligase DTX3L	0.862	0.363
Abcb7	NP_033722.1	ATP-binding cassette sub-family B member 7, mitochondrial	0.78	0.986
Dlat	NP_663589.3	dihydrolipoyllysine-residue acetyltransferase component of pyruvate dehydrogenase complex, mitochondrial	0.8	0.568
Tpd52l2	XP_006500756.1	tumor protein D54 isoform X1	1.158	1.249
Etfb	NP_080971.2	electron transfer flavoprotein subunit beta	1.36	0.845
Qdpr	NP_077198.1	dihydropteridine reductase	0.73	0.355
Haus6	NP_775576.2	HAUS augmin-like complex subunit 6	0.926	0.469
Nolc1	NP_001034441.1	nucleolar and coiled-body phosphoprotein 1 isoform C	0.101	100
Cdc73	NP_666103.1	parafibromin	1.039	0.734
Sdad1	NP_766301.1	protein SDA1 homolog	0.986	0.676
Psmb8	NP_034854.2	proteasome subunit beta type-8 precursor	0.576	0.77
Rpa2	NP_035414.3	replication protein A 32 kDa subunit	1.18	0.896
Mrps22	NP_079761.1	28S ribosomal protein S22, mitochondrial	0.714	1.065
Zcchc8	NP_081770.3	zinc finger CCHC domain-containing protein 8	0.774	0.404
Rae1	XP_006500086.1	mRNA export factor isoform X1	0.75	0.752
Map2k2	NP_075627.2	dual specificity mitogen-activated protein kinase kinase 2	0.944	0.895
Ctsd	NP_034113.1	cathepsin D precursor	1.165	1.173
Larp4b	XP_006516539.1	la-related protein 4B isoform X1	0.675	0.465
Arhgap1	XP_006499307.1	rho GTPase-activating protein 1 isoform X1	0.843	0.845
Itpa	NP_080198.2	inosine triphosphate pyrophosphatase	0.822	0.516
Bzw1	XP_006496260.1	basic leucine zipper and W2 domain-containing protein 1 isoform X1	0.656	1.041
Gnpat	NP_034452.3	dihydroxyacetone phosphate acyltransferase	0.754	0.508
Rab5c	NP_077776.2	ras-related protein Rab-5C isoform 1	0.915	0.994
Rab14	NP_080973.1	ras-related protein Rab-14	0.8	0.588
Tbk1	NP_062760.3	serine/threonine-protein kinase TBK1	0.846	0.869
Psip1	XP_006537605.1	PC4 and SFRS1-interacting protein isoform X1	0.413	0.562
Atg7	XP_006506770.1	ubiquitin-like modifier-activating enzyme ATG7 isoform X1	0.637	0.703
Exoc6	NP_780562.2	exocyst complex component 6	0.946	0.554
Ubap2	XP_006538290.1	ubiquitin-associated protein 2 isoform X5
Cdk6	NP_034003.1	cyclin-dependent kinase 6	0.802	0.931
Pcyt1a	NP_001156631.1	choline-phosphate cytidylyltransferase A	0.839	0.786
Paf1	NP_062331.2	RNA polymerase II-associated factor 1 homolog	0.991	0.659
Git2	XP_006530395.1	ARF GTPase-activating protein GIT2 isoform X2	0.4	0.18
Tbrg4	NP_001123929.1	protein TBRG4	0.907	0.696
Clpx	NP_035932.2	ATP-dependent Clp protease ATP-binding subunit clpX-like, mitochondrial isoform 1	0.673	0.552
Arf1	NP_001123880.1	ADP-ribosylation factor 1	0.937	0.897
Phb	NP_032857.1	prohibitin	0.795	0.646
Dync1i2	NP_001185803.1	cytoplasmic dynein 1 intermediate chain 2 isoform 3	0.846	1.133
Dok2	NP_034201.1	docking protein 2	0.827	0.486
Cdc27	XP_006533113.1	cell division cycle protein 27 homolog isoform X2	0.647	0.839
Hbb-b1	NP_001265090.1	hemoglobin subunit beta-1	1.287	1.038
LOC102641436	XP_006542900.1	eukaryotic translation initiation factor 5	0.916	0.583
Kif2a	XP_006517598.1	kinesin-like protein KIF2A isoform X2	0.856	0.786
Stk24	NP_663440.1	serine/threonine-protein kinase 24	0.791	0.645
Saal1	NP_084509.1	protein SAAL1	0.853	0.765
Arf5	NP_031506.1	ADP-ribosylation factor 5	0.816	1.128
Rpl9	NP_035422.1	60S ribosomal protein L9	0.695	0.558
Wiz	XP_006524118.1	protein Wiz isoform X2	0.847	1.035
Psma6	NP_036098.1	proteasome subunit alpha type-6 isoform 1	0.72	0.73
Thumpd3	XP_006505640.1	THUMP domain-containing protein 3 isoform X1	1.119	0.971
Hspa2	NP_032327.2	heat shock-related 70 kDa protein 2	0.597	0.437
Oxsr1	NP_598746.2	serine/threonine-protein kinase OSR1	0.562	0.83
Klc2	XP_011246905.1	kinesin light chain 2 isoform X1	0.742	1.26
Mon2	NP_700444.2	protein MON2 homolog isoform 3	0.803	0.808
Ddx19b	NP_758488.1	ATP-dependent RNA helicase DDX19B isoform 2	0.221	0.048
Mpp1	NP_032647.1	55 kDa erythrocyte membrane protein	0.472	1.606
Dbt	NP_034152.2	lipoamide acyltransferase component of branched-chain alpha-keto acid dehydrogenase complex, mitochondrial	0.886	0.556
Rpl10	NP_443067.1	60S ribosomal protein L10	0.824	0.781
Slfn9	XP_006533298.1	schlafen 9 isoform X1	0.756	0.794
Rbm17	NP_690037.1	splicing factor 45	1.064	0.736
Diexf	NP_663390.2	digestive organ expansion factor homolog	0.575	0.686
Lman2	NP_080104.2	vesicular integral-membrane protein VIP36 precursor	0.914	0.819
Git2	XP_006530396.1	ARF GTPase-activating protein GIT2 isoform X3	0.783	0.782
Rps12	NP_035425.2	40S ribosomal protein S12	1.102	0.895
Ddx47	NP_080636.2	probable ATP-dependent RNA helicase DDX47	0.568	0.563
Tnpo2	XP_011246644.1	transportin-2 isoform X2	0.691	0.815
Capzb	NP_001032850.1	F-actin-capping protein subunit beta isoform a	2.883	0.082
Tial1	NP_033409.1	nucleolysin TIAR	0.42	0.808
Zmynd8	XP_006499473.1	protein kinase C-binding protein 1 isoform X23	1.212	0.543
Rplp0	NP_031501.1	60S acidic ribosomal protein P0	1.201	0.674
Sept6	NP_001170795.1	septin-6 isoform 1	0.322	0.874
Zmpste24	XP_006503082.1	CAAX prenyl protease 1 homolog isoform X1	1.209	0.987
Ap2m1	NP_033809.1	AP-2 complex subunit mu isoform 1	0.674	0.726
Mapk14	NP_001161980.1	mitogen-activated protein kinase 14 isoform 2	0.964	0.852
Smarcb1	NP_035548.1	SWI/SNF-related matrix-associated actin-dependent regulator of chromatin subfamily B member 1 isoform 1	1.356	0.51
Sssca1	NP_065237.3	Sjoegren syndrome/scleroderma autoantigen 1 homolog	0.851	0.809
Mprip	XP_006533501.1	myosin phosphatase Rho-interacting protein isoform X11
Dis3l2	NP_001165628.1	DIS3-like exonuclease 2 isoform 1	0.47	1.029
Cbx1	XP_011247003.1	chromobox protein homolog 1 isoform X2	0.875	1.367
Uchl3	NP_057932.2	ubiquitin carboxyl-terminal hydrolase isozyme L3	0.219	0.01
Trip13	NP_081458.1	pachytene checkpoint protein 2 homolog	0.722	0.549
Snx5	NP_001186117.1	sorting nexin-5	0.691	0.907
Dazap1	XP_006514132.1	DAZ-associated protein 1 isoform X1	0.67	0.73
Impdh1	NP_001289862.1	inosine-5'-monophosphate dehydrogenase 1 isoform 1	1.653	0.587
Rqcd1	NP_067358.1	cell differentiation protein RCD1 homolog	0.628	0.942
Cfl1	NP_031713.1	cofilin-1	0.873	0.83
Fnta	NP_032059.1	protein farnesyltransferase/geranylgeranyltransferase type-1 subunit alpha	0.583	0.795
Mrps9	NP_076003.3	28S ribosomal protein S9, mitochondrial precursor	0.588	0.729
Tmod3	NP_058659.1	tropomodulin-3	0.727	1.157
Ppfia1	XP_011240298.1	liprin-alpha-1 isoform X2	0.697	0.493
Nol11	NP_598463.2	nucleolar protein 11 isoform 1	0.861	0.471
Mrpl37	NP_079776.1	39S ribosomal protein L37, mitochondrial precursor	0.543	1.011
Ptpn1	NP_035331.3	tyrosine-protein phosphatase non-receptor type 1	0.636	0.65
Akr1a1	NP_067448.1	alcohol dehydrogenase [NADP(+)]	0.941	0.567
Kifc1	NP_001182227.1	kinesin-like protein KIFC1	0.985	1.411
Mprip	XP_006533490.1	myosin phosphatase Rho-interacting protein isoform X1	0.936	0.814
Hmox2	NP_034573.2	heme oxygenase 2	1.019	0.932
Irak3	NP_082955.2	interleukin-1 receptor-associated kinase 3	0.588	0.888
Cstf2	NP_573459.1	cleavage stimulation factor subunit 2	0.646	0.716
D17H6S56E-5	NP_149066.2	uncharacterized protein LOC110956	0.734	0.705
Sept7	XP_006510255.1	septin-7 isoform X2	0.697	0.626
Ndrg3	NP_038893.1	protein NDRG3 isoform 2	0.914	1
Lars2	NP_694808.1	probable leucine--tRNA ligase, mitochondrial	0.989	0.808
Rabgap1	NP_666233.2	rab GTPase-activating protein 1 isoform a	0.523	0.608
Capzb	NP_033928.1	F-actin-capping protein subunit beta isoform b	0.82	0.544
Aftph	XP_006514688.1	aftiphilin isoform X1	0.999	0.978
Abcc4	NP_001028508.2	multidrug resistance-associated protein 4 isoform 1	0.545	0.598
Ncdn	XP_011238841.1	neurochondrin isoform X1	0.688	0.586
Dpf2	NP_035392.1	zinc finger protein ubi-d4 isoform 2	1.069	0.869
Rab1a	NP_033022.1	ras-related protein Rab-1A	0.96	1.09
Bysl	NP_058555.3	bystin	0.554	0.655
Ciao1	NP_079572.2	probable cytosolic iron-sulfur protein assembly protein CIAO1	0.558	1.265
Ehmt2	NP_001273502.1	histone-lysine N-methyltransferase EHMT2 isoform c	0.851	0.778
Rpl10a	NP_035417.2	60S ribosomal protein L10a	0.8	0.685
Arhgap25	NP_001032816.1	rho GTPase-activating protein 25 isoform a	0.569	1.063
Erbb2ip	NP_001005868.1	protein LAP2 isoform 1	1.052	0.746
Otub1	NP_598911.1	ubiquitin thioesterase OTUB1	0.898	0.758
Exoc7	XP_006533795.1	exocyst complex component 7 isoform X1	0.731	1.186
Fkbp8	XP_006509619.1	peptidyl-prolyl cis-trans isomerase FKBP8 isoform X1	0.68	0.488
Dhfr	NP_034179.1	dihydrofolate reductase	0.672	0.554
Dctn4	NP_080578.1	dynactin subunit 4	0.547	0.245
Vps4b	NP_033216.2	vacuolar protein sorting-associated protein 4B	0.843	1.052
Zcchc6	XP_011242811.1	terminal uridylyltransferase 7 isoform X2	0.886	0.706
Zranb2	NP_059077.1	zinc finger Ran-binding domain-containing protein 2	1.303	1.106
Eif4b	NP_663600.2	eukaryotic translation initiation factor 4B	0.954	0.664
Abcd3	NP_033017.2	ATP-binding cassette sub-family D member 3	1.008	0.961
Mecom	XP_011247958.1	MDS1 and EVI1 complex locus protein EVI1 isoform X1	0.457	0.957
Sqstm1	NP_001277698.1	sequestosome-1 isoform 2
Ywhab	XP_006499972.1	14-3-3 protein beta/alpha isoform X1	0.828	0.862
Ncdn	XP_006503182.1	neurochondrin isoform X2	1.082	0.606
Ctsa	XP_011237662.1	lysosomal protective protein isoform X1	0.602	0.522
Dnajc10	NP_077143.2	dnaJ homolog subfamily C member 10 precursor	0.672	0.681
Acap2	XP_006522806.1	arf-GAP with coiled-coil, ANK repeat and PH domain-containing protein 2 isoform X7	1.297	0.525
Samm50	NP_848729.1	sorting and assembly machinery component 50 homolog	0.771	0.808
Zfp512	NP_766581.2	zinc finger protein 512	0.805	0.822
Osbp	NP_001028346.1	oxysterol-binding protein 1	0.881	0.778
Eif3k	NP_082935.1	eukaryotic translation initiation factor 3 subunit K isoform 1	0.699	0.969
Fkbp1a	NP_032045.1	peptidyl-prolyl cis-trans isomerase FKBP1A isoform 1	1.109	0.795
Hexim1	NP_620092.1	protein HEXIM1	0.397	0.43
Pet2	NP_032847.2	DDB1- and CUL4-associated factor 8-like protein 2	0.862	0.347
Ppp2r5c	XP_006515987.1	serine/threonine-protein phosphatase 2A 56 kDa regulatory subunit gamma isoform isoform X1	0.568	0.922
Slc25a4	NP_031476.3	ADP/ATP translocase 1	0.944	0.639
Vwa9	XP_006511492.1	von Willebrand factor A domain-containing protein 9 isoform X1	0.769	1.157
Tardbp	NP_663531.1	TAR DNA-binding protein 43 isoform 1	1.015	1.002
Zyx	NP_001276546.1	zyxin isoform a	1.787	1.561
Ep300	NP_808489.4	histone acetyltransferase p300	1.272	1.263
Dap3	NP_075370.2	28S ribosomal protein S29, mitochondrial isoform 2	0.67	0.475
Nfs1	NP_035041.2	cysteine desulfurase, mitochondrial	0.571	1.186
Kifc5b	NP_444403.2	kinesin family member C5B	0.533	0.839
Prkcd	NP_001297611.1	protein kinase C delta type isoform 1	0.767	0.452
Snx4	NP_542124.1	sorting nexin-4	1.249	0.645
Apbb1ip	XP_011237441.1	amyloid beta A4 precursor protein-binding family B member 1-interacting protein isoform X1	0.663	1.142
Enah	XP_006496707.1	protein enabled homolog isoform X7	0.834	1.138
Acy1	NP_079647.1	aminoacylase-1	0.978	0.766
Vdac2	NP_035825.1	voltage-dependent anion-selective channel protein 2	0.846	0.977
Kif2c	NP_608301.3	kinesin-like protein KIF2C isoform 1	0.951	0.578
Gtf2f1	NP_598562.1	general transcription factor IIF subunit 1	0.742	0.76
Ube2z	NP_758504.3	ubiquitin-conjugating enzyme E2 Z	0.819	0.592
LOC105244999	XP_011240942.1	uncharacterized protein LOC105244999	1.393	4.825
Ppp5c	NP_035285.2	serine/threonine-protein phosphatase 5	0.688	0.598
Idh3a	NP_083849.1	isocitrate dehydrogenase [NAD] subunit alpha, mitochondrial precursor	0.589	0.565
Cog4	NP_598734.1	conserved oligomeric Golgi complex subunit 4 isoform 1	0.748	1.247
Prosc	XP_006509045.1	proline synthase co-transcribed bacterial homolog protein isoform X2	100	100
Ddx41	NP_598820.2	probable ATP-dependent RNA helicase DDX41	0.811	0.713
Blvra	XP_006498632.1	biliverdin reductase A isoform X2	0.694	0.606
Ctsc	NP_034112.3	dipeptidyl peptidase 1 isoform 1 preproprotein	1.165	0.495
Nt5c2	NP_001157835.1	cytosolic purine 5'-nucleotidase isoform 1	0.926	0.572
Knop1	NP_075686.2	lysine-rich nucleolar protein 1 isoform 1	0.789	0.784
Thoc3	NP_082873.2	THO complex subunit 3	0.669	0.728
Ppp6c	NP_077171.1	serine/threonine-protein phosphatase 6 catalytic subunit	0.873	0.691
Ilkap	XP_006529874.1	integrin-linked kinase-associated serine/threonine phosphatase 2C isoform X4	0.903	0.526
Ncln	NP_598770.1	nicalin precursor	1.078	0.68
Exoc1	NP_081546.1	exocyst complex component 1 isoform 1	0.68	0.696
Ctc1	XP_006534151.1	CST complex subunit CTC1 isoform X1	0.895	1.049
Ranbp9	NP_064314.2	ran-binding protein 9	0.835	1.97
Dennd4a	XP_006510805.1	C-myc promoter-binding protein isoform X1	1.174	1.034
Edc3	NP_722494.1	enhancer of mRNA-decapping protein 3	0.701	0.858
Hook3	NP_997542.1	protein Hook homolog 3	0.988	1.174
Acads	NP_031409.2	short-chain specific acyl-CoA dehydrogenase, mitochondrial precursor	0.716	0.887
Srbd1	NP_084409.3	S1 RNA-binding domain-containing protein 1	0.856	0.656
Ube2k	NP_058066.2	ubiquitin-conjugating enzyme E2 K isoform 1	0.734	0.738
Acadsb	NP_080102.1	short/branched chain specific acyl-CoA dehydrogenase, mitochondrial	1.094	0.701
Ppp4c	NP_062648.1	serine/threonine-protein phosphatase 4 catalytic subunit	0.667	1.04
Mphosph10	NP_080759.2	U3 small nucleolar ribonucleoprotein protein MPP10	0.706	1.267
Mre11a	XP_006510111.1	double-strand break repair protein MRE11A isoform X1	0.743	0.626
Fam65a	XP_006531524.1	protein FAM65A isoform X4	1.144	0.543
Arf3	NP_031504.1	ADP-ribosylation factor 3	1.276	100
Chordc1	NP_080120.1	cysteine and histidine-rich domain-containing protein 1	0.735	0.587
Trmt1	NP_932137.2	tRNA (guanine(26)-N(2))-dimethyltransferase isoform 1	0.696	0.509
Ints9	NP_700463.2	integrator complex subunit 9 isoform 1	0.965	1.062
Eif2ak2	NP_035293.1	interferon-induced, double-stranded RNA-activated protein kinase	0.964	1.102
Ythdf1	NP_776122.1	YTH domain-containing family protein 1	0.785	0.485
St13	NP_598487.1	hsc70-interacting protein	1.066	0.953
Stk26	NP_598490.1	serine/threonine-protein kinase 26 isoform 1	0.818	0.886
Gatad2a	XP_006509699.1	transcriptional repressor p66 alpha isoform X2	0.818	0.94
LOC102641949	XP_006544850.1	ES1 protein homolog, mitochondrial	0.651	1.231
Ripk1	XP_006516672.1	receptor-interacting serine/threonine-protein kinase 1 isoform X1	0.773	0.899
Nt5c3b	XP_011247499.1	7-methylguanosine phosphate-specific 5'-nucleotidase isoform X2	0.733	0.606
Ints5	NP_789813.1	integrator complex subunit 5	0.633	1.092
Pkn2	NP_848769.2	serine/threonine-protein kinase N2	0.685	0.785
Rpl17	XP_006526059.1	60S ribosomal protein L17 isoform X1	0.852	0.845
Mtr	NP_001074597.1	methionine synthase	0.591	0.593
Haus5	NP_082275.1	HAUS augmin-like complex subunit 5	1.029	0.488
Vwa8	NP_082182.1	von Willebrand factor A domain-containing protein 8 isoform 1 precursor	0.798	0.698
Memo1	NP_598532.1	protein MEMO1	1.978	0.855
Aspscr1	NP_081153.1	tether containing UBX domain for GLUT4 isoform 1	0.728	0.413
Kidins220	XP_006515314.1	kinase D-interacting substrate of 220 kDa isoform X1	0.684	0.712
Nup35	NP_081367.1	nucleoporin NUP53 isoform 1	0.892	0.952
Mpst	XP_006521058.1	3-mercaptopyruvate sulfurtransferase isoform X1	0.864	0.721
Tsta3	XP_006520814.1	GDP-L-fucose synthase isoform X1	0.824	0.809
Tubgcp3	XP_006508861.1	gamma-tubulin complex component 3 isoform X1	0.974	0.875
Sh3gl1	NP_038692.1	endophilin-A2 isoform 1	0.751	0.789
Mtmr3	XP_006514910.1	myotubularin-related protein 3 isoform X2	0.427	0.758
Pacsin2	XP_011243935.1	protein kinase C and casein kinase substrate in neurons protein 2 isoform X1	1.131	1.176
Wdr33	NP_083142.2	pre-mRNA 3' end processing protein WDR33 isoform 1	1.028	0.573
Gm10349	XP_006543465.1	nuclear transport factor 2	0.828	0.649
Ddx58	NP_766277.3	probable ATP-dependent RNA helicase DDX58	0.757	0.928
Pura	XP_011245162.1	transcriptional activator protein Pur-alpha isoform X1	1.152	0.722
Arap3	XP_006525549.1	arf-GAP with Rho-GAP domain, ANK repeat and PH domain-containing protein 3 isoform X2	0.884	1.278
Dnajc11	NP_766292.2	dnaJ homolog subfamily C member 11	0.741	0.771
Nudcd1	NP_080425.3	nudC domain-containing protein 1 isoform 1	0.39	0.455
Exoc5	XP_011243185.1	exocyst complex component 5 isoform X1	0.739	0.873
Ddi2	NP_001017966.1	protein DDI1 homolog 2	0.852	0.888
Prkaca	NP_032880.1	cAMP-dependent protein kinase catalytic subunit alpha isoform 1	0.745	0.881
Ppm1b	XP_006523923.1	protein phosphatase 1B isoform X1	0.922	0.978
Txlna	XP_006502722.1	alpha-taxilin isoform X1	0.501	0.536
Vps33a	NP_084205.3	vacuolar protein sorting-associated protein 33A	0.551	0.715
Ubxn1	NP_666205.1	UBX domain-containing protein 1	0.446	0.344
Tm9sf2	NP_542123.3	transmembrane 9 superfamily member 2 precursor	0.864	0.757
Tomm34	NP_001278084.1	mitochondrial import receptor subunit TOM34 isoform a	0.837	1.066
Hmgcs1	NP_666054.2	hydroxymethylglutaryl-CoA synthase, cytoplasmic	0.534	0.496
Cyp20a1	NP_084289.1	cytochrome P450 20A1 isoform 1	0.805	0.869
Man2a1	NP_032575.2	alpha-mannosidase 2	0.588	0.793
Dimt1	NP_079723.1	probable dimethyladenosine transferase	1.409	1.192
Sec22b	NP_035472.1	vesicle-trafficking protein SEC22b precursor	0.901	1.061
Utrn	XP_006512769.1	utrophin isoform X2	0.96	0.821
Ugp2	NP_647458.1	UTP--glucose-1-phosphate uridylyltransferase isoform 1	1.081	0.507
Map2k1	NP_032953.1	dual specificity mitogen-activated protein kinase kinase 1	0.804	0.538
Psip1	XP_006537607.1	PC4 and SFRS1-interacting protein isoform X2
Pmpca	NP_775272.1	mitochondrial-processing peptidase subunit alpha precursor	0.777	0.56
Osbpl8	NP_780698.2	oxysterol-binding protein-related protein 8 isoform a	0.448	0.535
Cpd	NP_031780.2	carboxypeptidase D precursor	0.907	0.956
Vps51	NP_001074510.1	vacuolar protein sorting-associated protein 51 homolog	0.696	0.345
Cbx3	NP_031650.3	chromobox protein homolog 3	1.052	0.473
Prkca	NP_035231.2	protein kinase C alpha type	0.949	1.011
Slc4a1ap	XP_006503872.1	kanadaptin isoform X2	1.001	1.237
Nae1	NP_659180.1	NEDD8-activating enzyme E1 regulatory subunit	0.777	0.599
Psap	NP_001139592.1	prosaposin isoform A precursor	0.781	1.103
Map2k4	NP_033183.1	dual specificity mitogen-activated protein kinase kinase 4 isoform b	0.529	0.544
Wdr46	XP_006536743.1	WD repeat-containing protein 46 isoform X1	0.779	0.522
N4bp1	NP_085040.2	NEDD4-binding protein 1	1.765	0.533
Ccdc93	NP_001020327.1	coiled-coil domain-containing protein 93 isoform a	1.129	0.691
Phldb1	XP_006509970.1	pleckstrin homology-like domain family B member 1 isoform X1	0.818	1.281
Slc4a1ap	XP_006503871.1	kanadaptin isoform X1	0.591	2.28
Ddx52	NP_084372.2	probable ATP-dependent RNA helicase DDX52	1.119	0.497
Ppie	NP_062362.1	peptidyl-prolyl cis-trans isomerase E	0.923	0.705
Kdm2a	XP_006531785.1	lysine-specific demethylase 2A isoform X1	0.9	0.547
Dgcr14	NP_071853.2	protein DGCR14 isoform 1	0.763	0.89
Carm1	NP_067506.2	histone-arginine methyltransferase CARM1 isoform 1	0.768	0.904
Srrm1	NP_058079.2	serine/arginine repetitive matrix protein 1 isoform 1	1.124	0.866
Phactr4	XP_006538519.1	phosphatase and actin regulator 4 isoform X1	0.586	0.909
Ehbp1l1	NP_001108069.1	EH domain-binding protein 1-like protein 1 isoform a	1.038	1.032
Sipa1	NP_001157952.1	signal-induced proliferation-associated protein 1	0.56	0.806
Tacc3	NP_001035525.1	transforming acidic coiled-coil-containing protein 3 isoform 2	0.659	0.595
Dync1li2	NP_001013398.2	cytoplasmic dynein 1 light intermediate chain 2	0.913	0.915
Brd7	XP_006531110.1	bromodomain-containing protein 7 isoform X2	0.893	0.791
Rcn1	NP_033063.1	reticulocalbin-1 precursor	1.007	0.844
Emc8	NP_035056.1	ER membrane protein complex subunit 8	1.003	0.78
Efr3a	NP_598527.2	protein EFR3 homolog A	0.836	0.693
Nans	NP_444409.1	sialic acid synthase	0.831	0.87
Chek1	NP_031717.2	serine/threonine-protein kinase Chk1	1.23	0.555
Mpp6	NP_064323.2	MAGUK p55 subfamily member 6 isoform b	0.945	0.985
Kpna1	NP_032491.2	importin subunit alpha-5	1.355	0.762
Fam3c	XP_006505164.2	protein FAM3C isoform X2	0.666	0.539
Tradd	NP_001028333.1	tumor necrosis factor receptor type 1-associated DEATH domain protein	1.051	0.93
Vars2	NP_780346.3	valine--tRNA ligase, mitochondrial precursor	0.955	0.974
Prdx1	NP_035164.1	peroxiredoxin-1	1.01	0.879
Eif2b2	NP_663420.1	translation initiation factor eIF-2B subunit beta	0.441	0.563
Card9	XP_006498199.1	caspase recruitment domain-containing protein 9 isoform X1	0.822	0.762
Prkar1a	NP_001300902.1	cAMP-dependent protein kinase type I-alpha regulatory subunit	0.603	0.782
Thoc6	XP_006524607.1	THO complex subunit 6 homolog isoform X1	0.553	0.985
Emd	NP_031953.1	emerin	0.937	0.447
Zc3h13	XP_006519509.1	zinc finger CCCH domain-containing protein 13 isoform X2	0.779	0.98
Setd1a	NP_821172.2	histone-lysine N-methyltransferase SETD1A	0.476	0.762
Lsm14a	NP_080224.1	protein LSM14 homolog A	1.298	0.614
Spata5	NP_001156983.1	spermatogenesis-associated protein 5 isoform 1	0.826	0.673
Rhot1	NP_001156826.1	mitochondrial Rho GTPase 1 isoform 2	1.343	1.101
Gusb	NP_034498.1	beta-glucuronidase precursor	0.848	0.768
Sord	NP_666238.1	sorbitol dehydrogenase	0.672	0.738
Eed	NP_068676.1	polycomb protein EED	1.323	0.585
Rpl7a	NP_038749.1	60S ribosomal protein L7a	0.773	0.756
Dcaf13	NP_941008.2	DDB1- and CUL4-associated factor 13	0.519	0.889
Crot	NP_076222.1	peroxisomal carnitine O-octanoyltransferase	0.858	0.578
Ubxn7	NP_808301.3	UBX domain-containing protein 7	0.525	0.379
Mrpl46	NP_075820.1	39S ribosomal protein L46, mitochondrial	0.713	0.64
Appl1	NP_660256.1	DCC-interacting protein 13-alpha	1.17	0.846
Racgap1	NP_036155.1	rac GTPase-activating protein 1	0.412	0.908
Mfn1	NP_077162.2	mitofusin-1	0.679	1.015
Cdk11b	XP_006538570.1	cyclin-dependent kinase 11B isoform X1	0.622	0.481
Rps5	NP_033121.2	40S ribosomal protein S5	0.67	0.75
Srsf11	XP_011238522.1	serine/arginine-rich splicing factor 11 isoform X4	2.086	1.057
Uchl3	XP_006519309.1	ubiquitin carboxyl-terminal hydrolase isozyme L3 isoform X1	0.997	0.771
Hmbs	NP_038579.2	porphobilinogen deaminase isoform 1	1.048	0.696
Nbn	NP_038780.3	nibrin	0.569	0.639
Acsl1	XP_006509329.1	long-chain-fatty-acid--CoA ligase 1 isoform X1	0.634	0.747
Lbr	XP_006497134.1	lamin-B receptor isoform X1	0.868	1.068
Rab11b	NP_033023.1	ras-related protein Rab-11B	0.873	0.89
Rbm5	XP_006511933.1	RNA-binding protein 5 isoform X1	0.725	0.799
Celf2	XP_011237259.1	CUGBP Elav-like family member 2 isoform X2	1.395	0.626
Cab39	XP_011246209.1	calcium-binding protein 39 isoform X1	1.46	0.664
Arf4	NP_031505.1	ADP-ribosylation factor 4	0.876	1.197
Asrgl1	NP_079886.2	isoaspartyl peptidase/L-asparaginase	2.11	0.807
Klc4	NP_083367.1	kinesin light chain 4	0.805	0.951
Nek9	NP_660120.2	serine/threonine-protein kinase Nek9	0.93	0.606
Ywhag	NP_061359.2	14-3-3 protein gamma	0.776	0.464
Cwc22	XP_006500497.1	pre-mRNA-splicing factor CWC22 homolog isoform X4	0.701	0.686
Nudcd3	NP_776109.1	nudC domain-containing protein 3	0.982	0.606
Srpr	NP_080406.1	signal recognition particle receptor subunit alpha	0.841	0.685
[truncated: 5,805 more rows]

## Sheet: p210 phosphotyrosine Ubash3b KD
Cutler et al. (2019). Integrative phosphoproteome and interactome analysis of the role of Ubash3b in BCR-ABL signaling.
Supplementary Table 4: pTyrosine sites of p210 BCR-ABL upon Ubash3b Knockdown vs Luciferase Knockdown in Ba/F3 cells harboring p210 BCR-ABL
Peptide Sequence	Protein Positions	Ubash3b KD Rep1	Ubash3b KD Rep2	Ubash3b KD Rep3	Luciferase KD Rep1	Luciferase KD Rep2	Luciferase KD Rep3	Fold-change	Fold-change (log2)	p-value
MIyLQTLLAKEK	58	184975	172386	249243	35489.9	67219.2	114545	2.79213	1.48137	0.0171923
GHGQPGADAEKPFyVNVEFHHER	177	6.33991e+07	5.55804e+07	7.93018e+07	1.11305e+08	1.02094e+08	1.00359e+08	0.631956	-0.662104	0.0077102
VSPSPTTyR	360	669228	0	0	308650	0	0	2.16824	1.11653	0.650269
VPELyEIHKEFYDGLFPR	554	123184	0	0	149948	0	0	0.821514	-0.283643	0.896972
VPELYEIHKEFyDGLFPR	561	0	0	25296.3	0	0	87006.8	0.290739	-1.7822	0.53322
LASQLGVyR	591	4.69966e+06	4.21815e+06	0	7.23151e+06	6.39998e+06	0	0.654207	-0.612181	0.595629
AFVDNyGVAMEMAEK	598	4.39323e+06	3.82711e+06	2.68163e+06	3.35136e+06	3.32015e+06	2.43239e+06	1.1975	0.26003	0.364738
NSLETLLyKPVDRVTR	644	1.21624e+08	5.25705e+07	8.62387e+07	9.1957e+07	7.94742e+07	8.58608e+07	1.01221	0.017507	0.961258
SyTFLISSDYER	844	0	265692	0	0	143608	0	1.85011	0.887615	0.706728
NGKSyTFLISSDYER	844	7.14471e+06	1.14248e+07	6.06818e+06	3.70002e+06	7.16618e+06	3.46416e+06	1.71926	0.781791	0.165296
SYTFLISSDyER	852	6.52446e+06	6.20796e+06	6.92541e+06	3.77233e+06	3.63841e+06	4.101e+06	1.70763	0.771999	0.000401197
NGQGWVPSNyITPVNSLEK	1016	0	1.08066e+06	7.02312e+06	0	663173	5.12848e+06	1.39922	0.48462	0.790446
MIyLQTLLAK	58	4.57911e+07	3.39582e+07	5.44677e+07	2.73214e+07	2.72153e+07	3.59553e+07	1.48319	0.568705	0.0921995
IRKGHGQPGADAEKPFyVNVEFHHER	177	6.1277e+06	8.11933e+06	5.55942e+06	9.65388e+06	1.1745e+07	1.04416e+07	0.622052	-0.684893	0.015296
KGHGQPGADAEKPFyVNVEFHHER	177	4.77447e+08	4.30372e+08	3.8327e+08	4.72393e+08	4.06444e+08	3.01786e+08	1.09356	0.129039	0.55097
DAKDPTTKNSLETLLyKPVDR	644	2.75925e+06	2.11912e+06	2.33892e+06	2.25409e+06	1.71254e+06	1.56691e+06	1.30428	0.383252	0.116486
DPTTKNSLETLLyKPVDR	644	0	0	316722	0	0	218813	1.44745	0.533516	0.811775
HSWyHGPVSR	1029	0	1.07596e+06	4.29291e+06	0	1.13525e+06	4.88581e+06	0.891681	-0.1654	0.917033
NAAEyLLSSGINGSFLVRESESSPGQR	1040	0	0	36321.5	0	0	38043.8	0.954729	-0.066837	0.975447
SISLRyEGR	1068	514156	527151	488183	512116	473178	465124	1.05452	0.0765824	0.227068
SISLRYEGRVyHYR	1073	467769	0	371384	433682	0	475598	0.922877	-0.11579	0.916111
VyHYRINTASDGK	1073	208624	226125	104159	216975	229456	526611	0.55384	-0.85246	0.251776
YEGRVyHYRINTASDGK	1073	0	444393	0	0	369523	0	1.20261	0.26617	0.903182
LyVSSESR	1086	3.47222e+06	2.27955e+06	1.2084e+06	3.62066e+06	2.18409e+06	1.24989e+06	0.986608	-0.0194509	0.975149
INTASDGKLyVSSESR	1086	4.32768e+08	3.27123e+08	4.68817e+08	2.96897e+08	2.13853e+08	3.32592e+08	1.45695	0.542952	0.0804344
RNKPTVyGVSPNYDKWEMER	1127	0	0	37740.8	0	0	4090.48	9.2265	3.20578	0.425467
NKPTVyGVSPNYDKWEMERTDITMK	1127	0	0	1.26622e+06	0	0	392975	3.22213	1.68802	0.546101
HKLGGGQyGEVYEGVWK	1154	0	135161	0	0	135947	0	0.994219	-0.00836479	0.996925
HKLGGGQyGEVYEGVWKK	1154	0	0	2.96881e+06	0	0	1.71501e+06	1.73108	0.79167	0.733113
HKLGGGQYGEVyEGVWK	1158	0	0	3.24628e+06	0	0	2.43097e+06	1.33538	0.417254	0.850482
HKLGGGQYGEVyEGVWKK	1158	0	0	2.96827e+06	0	0	1.71501e+06	1.73076	0.791406	0.733188
LGGGQYGEVyEGVWKK	1158	0	418664	134310	0	314273	184922	1.10773	0.147609	0.912634
VYHyRINTASDGK	1075	0	0	0	0	367376	0	0		0.373901
VYHYRINTASDGKLyVSSESR	1086	246622	979021	0	0	619122	0	1.97965	0.985243	0.603584
WTAPESLAyNK	1314	0	0	302512	0	0	177512	1.70418	0.76908	0.739557
FNTLAELVHHHSTVADGLITTLHyPAPKR	1116	350686	0	0	211691	0	0	1.6566	0.728224	0.751433
NKPTVyGVSPNYDKWEMER	1127	0	311284	794264	0	259177	267060	2.10086	1.07098	0.478287
ySLTVAVK	1165	3.141e+08	1.27081e+08	8.45521e+07	2.42763e+08	1.24626e+08	7.10798e+07	1.19902	0.261855	0.754514
NKPTVYGVSPNyDKWEMER	1133	0	0	93432.2	0	0	43426	2.15153	1.10536	0.652812
LGGGQyGEVYEGVWK	1154	0	0	386246	0	0	81356.5	4.74758	2.24719	0.482971
NAAEyLLSSGINGSFLVR	1040	8.10579e+06	980160	758009	8.23923e+06	643893	480194	1.05133	0.0722201	0.965855
NLYSFCVSyVDSIQQMR	1971	0	660918	792909	0	596141	810012	1.0339	0.0481033	0.96545
NSLETLLyKPVDR	644	2.43825e+08	2.91171e+08	2.85449e+08	3.01256e+08	2.60974e+08	2.31789e+08	1.03328	0.0472323	0.742984
LGGGQYGEVyEGVWK	1158	0	0	1.09927e+07	0	0	681164	16.1381	4.0124	0.402155
KySLTVAVK	1165	7.19152e+06	6.91391e+06	2.85797e+06	6.12181e+06	5.58963e+06	2.1603e+06	1.22287	0.290276	0.611175
LMTGDTyTAHAGAK	1294	3.19281e+08	2.73389e+08	5.02027e+08	1.67e+08	5.1326e+08	6.46871e+08	0.82486	-0.277778	0.651816
LMTGDTyTAHAGAKFPIK	1294	1.55022e+07	1.58986e+07	1.51348e+07	2.21961e+07	2.31688e+07	2.09342e+07	0.701903	-0.510657	0.000647798
YEGRVyHYR	1073	3.22472e+06	9.93846e+06	2.47615e+06	6.42288e+06	1.27459e+07	1.32068e+06	0.763284	-0.389708	0.711347
NLySFCVSYVDSIQQMR	1965	0	0	35396.9	0	0	50889.3	0.695566	-0.523741	0.814958
FPIKWTAPESLAyNKFSIK	1314	0	0	270310	0	0	114610	2.35853	1.23789	0.623971
MERPEGCPEKVyELMR	1370	6.35826e+06	6.68809e+07	5.8235e+07	5.38958e+06	5.38787e+07	6.81931e+07	1.03148	0.0447187	0.962589
NSEQMASHSAVLEAGKNLySFCVSYVDSIQQMR	1965	102675	522111	453648	165332	748465	787939	0.633726	-0.658069	0.434722
NSEQMASHSAVLEAGKNLYSFCVSyVDSIQQMR	1971	123266	0	245629	65422.9	0	288722	1.04165	0.0588727	0.967247

## Sheet: BioSITe FLUbash3b_Phosphatase
Cutler et al. (2019). Integrative phosphoproteome and interactome analysis of the role of Ubash3b in BCR-ABL signaling.
Supplementary Table 5: Label Free BioID-BioSITe representing biotinylated proteins in Full Length Ubash3b vs UBA-SH3 deletion mutant with Phosphatase domain Ubash3b in Ba/F3 cells harboring p210 BCR-ABL
Gene Symbol	RefSeq Accession	Protein	# Lysines	# Biotin Sites	Biotin Positions	Peptide Sequence	Site Position	Fold-change	Adjusted p-value	FL Ubash3b Rep1	FL Ubash3b Rep2	FL Ubash3b Rep3	Phosphatase Rep1	Phosphatase Rep2	Phosphatase Rep3
Gab2	NP_034378.2	GRB2-associated-binding protein 2 isoform 1	35	6	276; 293; 426; 531; 536; 662	GSGESASWSAEPPGkTAVGR	426	100	8.5461e-17	165704	34877.8	306881
Asap1	XP_006520455.1	arf-GAP with SH3 domain, ANK repeat and PH domain-containing protein 1 isoform X1	99	4	963; 977; 991; 1104	SQAGDVSAkVQPPSEVTQR	1104	100	8.5461e-17	163087	143594	170145
Cblb	XP_006522010.1	E3 ubiquitin-protein ligase CBL-B isoform X2	55	3	416; 921; X	CEIkGTEPIIVDPFDPR	416	100	8.5461e-17	161168	72608.1	90674
Sh3kbp1	XP_006528987.1	SH3 domain-containing kinase-binding protein 1 isoform X1	66	3	255; 579; X	KTSKTVTISQVSDNK	X	100	8.5461e-17	96022.5	57430.1	314357
Inppl1	XP_011239984.1	phosphatidylinositol 3,4,5-trisphosphate 5-phosphatase 2 isoform X1	64	2	1129; 1257	SCSVLQMAkTLSEVDYAPGPGR	1129	100	8.5461e-17	323675	635708	0
Pik3ap1	NP_113553.1	phosphoinositide 3-kinase adapter protein 1	36	1	688	HSQHLPEkVEFGVYESGPR	688	100	8.5461e-17	0	28319.2	0
Hgs	XP_006532333.2	hepatocyte growth factor-regulated tyrosine kinase substrate isoform X1	39	2	283; 557	LEQQkQTVQMR	557	100	8.5461e-17	38254	0	33570.6		0	0
Ascc3	NP_932124.2	activating signal cointegrator 1 complex subunit 3	144	1	1672	GTEYYDGkTR	1672	100	8.5461e-17	0	0	22345.2
Cd2ap	NP_033977.3	CD2-associated protein	74	1	226	EGSVkLR	226	100	8.5461e-17	80287.4	57052.5	104517
Sipa1l3	XP_011249031.1	signal-induced proliferation-associated 1-like protein 3 isoform X2	88	1	837	DLAENCVSNTPIDSSGkFNLISLTSK	837	100	8.5461e-17	78000.4	0	0
Sh2d1b1	NP_036139.3	SH2 domain-containing protein 1B	8	1	59	EkHGYYR	59	100	8.5461e-17	0	0	48801.3
Khnyn	NP_081419.1	protein KHNYN	28	1	240	VAGSGkSPAVR	240	100	8.5461e-17	16775.4	0	0
Peak1	XP_006511231.1	pseudopodium-enriched atypical kinase 1 isoform X1	121	6	428; 583; 702; 1036; 1233; X	GSVAQkVQEFNNCLNR	702	100	8.5461e-17	1.50522e+06	505589	1.84322e+06	20749.6	0	0
Shc1	NP_001106802.1	SHC-transforming protein 1 isoform a	23	5	143; 203; 321; 404; 431	EAISLVCEAVPGAkGATR	203	100	8.5461e-17	4.49816e+06	2.93453e+06	4.46086e+06	264116	169027	0
Rnf114	XP_006500502.1	E3 ubiquitin-protein ligase RNF114 isoform X1	13	1	127	ATTkDASLQPR	127	100	8.5461e-17	25375.5	0	0
Was	NP_033541.1	wiskott-Aldrich syndrome protein homolog	16	1	353	GGGGGGGGGGGGGGGGGGQPLRPPVVGSNkGR	353	100	8.5461e-17	0	75146	117212
Cbl	NP_031645.2	E3 ubiquitin-protein ligase CBL	49	2	422; 519	APVPASTSVLGTASkAASGSLHK	519	100	8.5461e-17	38152.9	57747.9	88104.9
Csk	NP_001291690.1	tyrosine-protein kinase CSK	35	2	203; 393	IPLkDVVPR	393	100	8.5461e-17	94222.4	0	43496.8
Sos2	XP_006515698.1	son of sevenless homolog 2 isoform X1	86	2	1066; 1309	GHPTPLEREPYkISFSR	1066	100	8.5461e-17	0	248385	306939
Ptpn12	XP_006535703.1	tyrosine-protein phosphatase non-receptor type 12 isoform X1	49	2	478; 500	TSKPQELSAGALkVDDVSQNSCADCSAAHSHR	500	100	8.5461e-17	184330	0	85132.2
Clnk	XP_006504037.1	cytokine-dependent hematopoietic cell linker isoform X1	33	1	84	AWPSMkILPARPIQESEYADTR	84	100	8.5461e-17	682898	496638	130388	280450	102670	83961.5
p210		p210	136	18	190; 194; 307; 1123; 1432; 1476; 1497; 1589; 1590; 1612; 1628; 1734; 1757; 1768; 1797; 1814; 1834; X	TkATSLVDAVNSDAAKPSQPGEGLK	1834	100	8.5461e-17	8.85722e+06	5.72524e+06	1.52273e+07	183909	92493.8	117192
Dok1	NP_034200.4	docking protein 1 isoform 1	24	1	121	TAFPkGGWALAQTENQPK	121	18.064	4.20624e-09	224923	39100.3	221252
D8Ertd82e	XP_011240439.1	tyrosine-protein kinase SgK223 isoform X1	71	1	106	RTPGkLLLPK	106	12.873	4.33213e-07	0	68921.7	87930.6
Map4k5	NP_958927.2	mitogen-activated protein kinase kinase kinase kinase 5	60	1	341	TASEINFDkLQFEPPLRK	341	9.405	4.04369e-06	0	99625	0
Ccnb2	NP_031656.2	G2/mitotic-specific cyclin-B2	34	1	25	AkSHVTIR	25	7.407	7.52785e-06	173500	0	138459
Arap1	XP_006508250.1	arf-GAP with Rho-GAP domain, ANK repeat and PH domain-containing protein 1 isoform X1	62	1	174	TGPPYPQASLLAkEELLLPSVSPR	174	5.527	0.000174583	152028	384301	0	0	45153.9	0
Sipa1l1	XP_011242365.1	signal-induced proliferation-associated 1-like protein 1 isoform X3	108	5	140; 831; 1074; 1226; X	SIQNTLkNK	140	100	8.5461e-17	2.25849e+06	4.24943e+06	781783	292296	0	53010
Vps28	NP_080118.1	vacuolar protein sorting-associated protein 28 homolog isoform 1	13	1	122	IKEDRPITIKDDkGNLNR	122	5.086	0.00374414	0	75225	71564.7
Usp15	NP_001288557.1	ubiquitin carboxyl-terminal hydrolase 15 isoform 2	66	1	230	GPSTPNVkNSNYCLPSYTAYK	230	5.072	0.000370137	2.27506e+06	1.49426e+06	2.77711e+06	298552	190714	236446
Csnk2b	NP_001290375.1	casein kinase II subunit beta isoform 1	12	1	233	SPVkTIR	233	5.072	0.00241237	0	76994.2	123475
Nck1	XP_006510903.1	cytoplasmic protein NCK1 isoform X1	34	1	2	NLkDTLGLGK	2	4.094	0.0034698
Usp9x	XP_006527649.1	probable ubiquitin carboxyl-terminal hydrolase FAF-X isoform X2	135	1	1632	DDVFGYPQQFEDkPPLSK	1632	3.712	0.18139	39459.1	29827.7	32745.7	13380.3	0	0
Ubash3b_BirA		Ubash3b_BirA	70	11	10; 25; 101; 188; 372; 400; 481; 547; 554; 1067; 1167	KFAADFAAEAASkTEVHVEPHKK	188	100	8.5461e-17	9.02256e+08	2.49703e+08	9.6706e+08	3.80886e+08	2.13699e+08	2.58163e+08
Nckap5l	XP_006521185.1	nck-associated protein 5-like isoform X2	66	1	795	SCLTkVELAK	795	3.021	0.088963	29851.5	41660.6	53218.1	0	0	21772.8
Smg6	NP_001002764.1	telomerase-binding protein EST1A	102	1	369	SVkDNVDR	369	2.809	0.152652	37894.3	0	31976.6
Birc6	XP_006523581.1	baculoviral IAP repeat-containing protein 6 isoform X1	222	2	2359; 3240	IQSNkGSSYK	2359	2.968	0.0761252	230378	0	176828	59682	0	0
Tubgcp2	NP_001272936.1	gamma-tubulin complex component 2 isoform a	56	1	X	VLAIETKQEK	X	2.604	0.0885092	193080	119945	163433	89409.8	34106	99880
Pcm1	XP_006509361.1	pericentriolar material 1 protein isoform X1	130	1	438	VQLFSkMR	438	2.58	0.330431	0	0	36201.5
Stmn1	NP_062615.1	stathmin	23	2	104; 119	LTHkMEANKENR	104	100	8.5461e-17	198208	55606.7	369227	355072	228386	339892
Dnaja2	NP_062768.1	dnaJ homolog subfamily A member 2	32	1	152	NVLCSACSGQGGkSGAVQK	152	2.14	0.259989	424157	257334	469968	181787	113543	119755
Tjp2	XP_006526967.1	tight junction protein ZO-2 isoform X2	69	2	335; 1034	SQNREDSFDYSkSNLPATAGSEIPGGSTK	1034	2.404	0.179916	50670.4	78105	125476	0	0	42215.7
Ppp1r13l	NP_001010836.1	relA-associated inhibitor	23	1	313	NYkVSPLASDRR	313	1.962	0.61361	0	0	45787.3
Eif3g	NP_058572.2	eukaryotic translation initiation factor 3 subunit G	29	1	153	GQkIVSCR	153	1.959	0.456935	0	0	60350	0	29688.9	0
Ldha	NP_001129541.2	L-lactate dehydrogenase A chain isoform 2	32	1	105	TPkIVSSK	105	1.91	0.510354	0	0	50340.9
Tagln2	NP_848713.1	transgelin-2	13	2	17; 171	NFSDNQLQEGkNVIGLQMGTNR	171	1.869	0.428547	1.12061e+07	5.25493e+06	1.25522e+07	1.47152e+07	1.08123e+07	1.25677e+07
Zyx	NP_001276546.1	zyxin isoform a	29	2	256; 270	GPLSQAPTPAPkFAPVAPK	256	1.993	0.515155	0	119605	131943	114289	84989.1	0
Prrc2c	XP_006496829.1	protein PRRC2C isoform X1	198	5	35; 216; 923; 1020; 2794	QIGGkTQR	2794	2.293	0.171068	3.16624e+06	2.94345e+06	3.00549e+06	1.79412e+06	1.31658e+06	2.01571e+06
Speg	XP_011236945.1	striated muscle-specific serine/threonine-protein kinase isoform X2	106	1	2649	SEPSVVIVSCkDGR	2649	1.703	0.748719	27590.1	0	0
Arfgap2	NP_001159496.1	ADP-ribosylation factor GTPase-activating protein 2 isoform 1	36	1	510	QGVkSVAGK	510	1.672	0.596441	84524.8	0	90221.8	0	26082.3	0
Zc3hav1	XP_006506842.1	zinc finger CCCH-type antiviral protein 1 isoform X1	55	3	434; 504; 556	SVAkTQDPQTAGR	434	2.391	0.627552	116566	63256	93683.4	0	49177.4	45675.4
Myo1c	XP_006532492.1	unconventional myosin-Ic isoform X1	67	1	532	LADQkTR	532	1.655	0.659286	112434	0	0	76582.3	34125.2	0
Eif4h	NP_291039.1	eukaryotic translation initiation factor 4H isoform 1	11	3	80; 123; 130	DKDTDkFK	80	1.854	0.495332	95398.2	69187.2	215462	131639	107528	67713
Pdia6	NP_082235.1	protein disulfide-isomerase A6 precursor	33	1	155	SGGYSSGkQGR	155	1.619	0.810839	31697.9	0	28188.4	25560	0	0
Ruvbl1	NP_062659.1	ruvB-like 1	41	1	2	MkIEEVK	2	2.709	0.112266	582405	869530	1.47856e+06	1.63708e+06	1.00318e+06	892971
Hspa8	NP_112442.2	heat shock cognate 71 kDa protein	54	1	507	ITITNDkGR	507	1.591	0.702538	210683	182531	303373	136498	84976.8	118585
Reps1	NP_033074.2	ralBP1-associated Eps domain-containing protein 1 isoform 1	37	1	690	TATNVPANVSkGTTPLAPPPKPVRR	690	1.707	0.522939	65697.1	187167	218365	58192.5	83020.2	124280
Pfn1	NP_035202.1	profilin-1	9	1	54	TFVSITPAEVGVLVGkDR	54	1.497	0.717932	147507	322877	0	221911	131794	0
Gphn	XP_006515968.1	gephyrin isoform X7	38	1	337	LSTASCPTPkVQSR	337	1.491	0.857803	0	0	46919.1
Nav1	XP_006529433.1	neuron navigator 1 isoform X1	143	1	795	KLEYDSGSLkMEPGTSK	795	1.486	0.852106	0	0	37172.7
Cfl1	NP_031713.1	cofilin-1	25	1	22	kSSTPEEVK	22	1.486	0.810724	148605	0	50488.5	65281.1	31182.6	0
Cdc23	NP_848124.1	cell division cycle protein 23 homolog	40	1	X	YLAQYYFKCK	X	1.474	0.797651	0	45098.5	118801	45717.7	0	34082.1
Pabpc1	XP_011243641.1	polyadenylate-binding protein 1 isoform X1	41	1	512	TVPQYkYAAGVR	512	1.451	0.811966	184759	243614	322892	192899	124332	159408
Nudcd2	NP_080299.4	nudC domain-containing protein 2 isoform 1	9	1	147	ENPGFDFSGAEISGNYTkGGPDFSNLEK	147	1.421	0.916242				25350.8	0	0
Prrc2a	NP_064411.2	protein PRRC2A isoform 1	99	2	29; 49	HGLQSLGkVAIAR	49	1.421	0.823385	0	124575	87339.8	45316.3	35635.4	55198.3
Tk1	NP_033413.2	thymidine kinase, cytosolic isoform 1	15	1	203	SSAQTAGSDNkNCLVLGQPGEALVVR	203	1.411	0.871019	38400.9	0	0	35534.6	0	0
Mvp	NP_542369.2	major vault protein	46	2	42; 701	VEVGPkTYIR	42	1.706	0.647566	105679	67346.4	59791.8	53336.6	24395.7	35904.7
N4bp2	XP_006504068.1	NEDD4-binding protein 2 isoform X2	127	1	852	GNLPQSHkVLDAR	852	1.397	0.821328	0	0	83488	57644.3	0	36848.2
Hcls1	NP_032251.2	hematopoietic lineage cell-specific protein	35	12	41; 60; 96; 109; 123; 133; 151; 192; 207; 224; 241; X	DRVDkSAVGFNEMEAPTTAYK	207	100	8.5461e-17	1.852e+06	1.61942e+06	5.09325e+06	1.62496e+06	922940	1.42201e+06
Arhgap21	XP_006497601.1	rho GTPase-activating protein 21 isoform X3	126	1	287	TVIVPSEkVVDLLANR	287	1.363	0.910291	0	11182.7	0	13777.6	0	0
Ctnnd1	XP_006498693.1	catenin delta-1 isoform X3	54	1	25	EQEAQFEkLTR	25	1.358	0.892833	0	0	46036.2
Lima1	NP_001107017.1	LIM domain and actin-binding protein 1 isoform a	66	1	189	HEAEKPETSENTETSGKIEk	189	1.355	0.887716				32070.3	0	0
Eif4g3	XP_006538833.1	eukaryotic translation initiation factor 4 gamma 3 isoform X1	119	1	1208	TIEQIHkEAK	1208	1.351	0.91879	0	0	37994.9
Hn1l	NP_945175.1	hematological and neurological expressed 1-like protein	16	3	39; 67; 176	SMKPPGGESSDLFGSPEEGISSSkPNR	39	8.693	0.000179007	18580.9	103772	211380	328868	140416	114495
Ankrd17	XP_006535350.1	ankyrin repeat domain-containing protein 17 isoform X1	131	2	1947; 1951	KQPSVLVTFPkEER	1947	1.48	0.76197	516861	560091	378471	311348	209996	454680
Enah	XP_011237051.1	protein enabled homolog isoform X1	27	1	730	IAEkGSTIETEQKEDRNEDAEPITAK	730	1.322	0.868652	60824.5	0	65398.9	50497.5	35474.8	0
G3bp1	NP_038744.1	ras GTPase-activating protein-binding protein 1	19	2	76; 374	VMSQNFTNCHTkIR	76	1.306	0.892833	0	0	61343.7	0	0	38148.7
Tuba8	NP_059075.1	tubulin alpha-8 chain	19	1	370	VGINYQPPTVVPGGDLAkVQR	370	1.295	0.857709	455233	286870	217515	221746	104155	171515
Tuba4a	NP_033473.1	tubulin alpha-4A chain isoform 1	19	1	370	VGINYQPPTVVPGGDLAkVQR	370	1.295	0.857709	455233	286870	217515	221746	104155	171515
Tuba1b	NP_035784.1	tubulin alpha-1B chain	19	1	370	VGINYQPPTVVPGGDLAkVQR	370	1.295	0.857709	455233	286870	217515	221746	104155	171515
Tuba3b	NP_033475.1	tubulin alpha-3 chain	19	1	370	VGINYQPPTVVPGGDLAkVQR	370	1.295	0.857709	455233	286870	217515	221746	104155	171515
Nudc	NP_035078.1	nuclear migration protein nudC	34	1	X	FMDQHPEMDFSKAK	X	1.475	0.798682	1.08374e+06	916236	1.14165e+06	1.08691e+06	756357	559445
Chmp2b	NP_081155.1	charged multivesicular body protein 2b	26	1	180	MAkAPSAAR	180	1.284	0.878611	107261	0	70340.2	88240	0	0
Pdlim5	XP_006501801.1	PDZ and LIM domain protein 5 isoform X3	44	9	89; 97; 105; 127; 252; 493; 501; 553; X	ASAAAkSEPVSVQK	89	2.105	0.547186	4.60696e+06	1.61362e+06	7.46487e+06	7.40704e+06	2.17163e+06	1.65743e+06
Eif4g1	XP_006521999.1	eukaryotic translation initiation factor 4 gamma 1 isoform X3	96	6	1031; 1064; 1076; 1079; 1100; 1209	VQQLMAkGSDKR	1031	1.953	0.691177	715696	127357	506857	1.0952e+06	545887	846044
Camsap1	XP_006497960.1	calmodulin-regulated spectrin-associated protein 1 isoform X2	121	1	221	QQPLESPAHQkVR	221	1.222	0.937682	37999.1	21277.5	27390.4	28457.1	0	0
Eif4e	XP_006501056.1	eukaryotic translation initiation factor 4E isoform X1	17	1	219	IVIGYQSHADTATkSGSTTK	219	1.221	0.919148	48413		87146.8	51750.6	37042.3	33720.5
Dock10	XP_006496526.2	dedicator of cytokinesis protein 10 isoform X2	171	1	1447	GkNALSNPK	1447	1.194	0.922777	64641.8	0	46098.2
Aftph	XP_006514688.1	aftiphilin isoform X1	49	1	159	TDkNIVHQTK	159	1.191	0.926636	87410.7	0	56463.7	95807.7	0	0
Cep192	XP_006526305.1	centrosomal protein of 192 kDa isoform X1	121	1	781	YLTkTEFSSCEGAREPLSR	781	1.176	0.958433				0	0	22114.8
Atxn2l	XP_006507784.1	ataxin-2-like protein isoform X2	44	5	346; 509; 526; 544; 550	kFGAQFK	544	1.556	0.691352	384906	454767	552912	430854	236239	384141
Samsn1	NP_075869.2	SAM domain-containing protein SAMSN-1	34	2	117; X	TSSSGGSLGKK	X	1.664	0.826677				23797.6	0	64418.5
Hsp90aa1	NP_034610.1	heat shock protein HSP 90-alpha	80	1	616	IMkAQALR	616	1.684	0.661305	341636	298032	706389	729521	448895	757238
Hsp90ab1	NP_032328.2	heat shock protein HSP 90-beta	75	1	607	IMkAQALR	607	1.684	0.661305	341636	298032	706389	729521	448895	757238
Syncrip	NP_062640.2	heterogeneous nuclear ribonucleoprotein Q isoform 1	46	1	310	LMSGkVK	310	1.125	0.95488	143010	0	211424	0	123251	0
Hnrnpr	XP_006539284.1	heterogeneous nuclear ribonucleoprotein R isoform X1	44	1	316	LMSGkVK	316	1.125	0.95488	143010	0	211424	0	123251	0
Eef2k	NP_001254639.1	eukaryotic elongation factor 2 kinase	34	1	346	LLQSAkTILR	346	1.118	0.957108	71423.2	90506	68047	83428.4	80055.2	0
Eef1a1	NP_034236.2	elongation factor 1-alpha 1	47	2	450; 453	AAGAGkVTK	450	1.295	0.922444	2.65136e+06	407540	4.32666e+06	5195184	2.20684e+06	192951
Mapre1	NP_031922.1	microtubule-associated protein RP/EB family member 1	23	1	182	kNPGVGNGDDEAAELMQQVK	182	1.1	0.957653	40116.2	0	31620.7
Snx4	NP_542124.1	sorting nexin-4	31	1	356	TFSLkGMTTK	356	1.094	0.958433	81110	0	80136.5	83052.2	61460.1	45153.5
Crtc2	NP_083157.1	CREB-regulated transcription coactivator 2	14	1	56	LQAQkLR	56	1.092	0.986641	0	32119.8	41132.9	31030.3	0	0
Sept1	XP_011240164.1	septin-1 isoform X1	23	1	203	kNIQDSR	203	1.088	0.983686				37726.7	0	0
Larp1	NP_082727.1	la-related protein 1	83	2	125; 688	HAPPPAAVNGQPPPEPSAPAkVVR	125	1.36	0.872587	393075	205820	539400	591889	267060	407849
Phf5a	NP_081013.1	PHD finger-like domain-containing protein 5A	12	1	87	DRDGCPkIVNLGSSK	87	1.067	0.984829	0	0	31621.1
Dock8	NP_083061.2	dedicator of cytokinesis protein 8	129	1	15	AFALkINR	15	1.066	0.976483	0	0	31929.1	35869.6	0	0
Hist1h2bp	NP_835509.2	histone H2B type 1-P isoform 1	21	3	86; 117; 121	AVTkYTSSK	121	1.445	0.808075	153524	0	186681	167489	71407	0
Hist3h2bb-ps	NP_996765.1	histone H2B type 3-B	22	3	114; 145; 149	AVTkYTSSK	149	1.445	0.808075	153524	0	186681	167489	71407	0
Stat6	NP_033310.2	signal transducer and transcription activator 6	40	1	636	SHYKPEQMGkDGR	636	1.048	0.987678	23718.2	0	31001.8	29553.2	0	0
Vcpip1	NP_775619.2	deubiquitinating protein VCIP135	78	2	690; X	VGDVQGQELESQLPTkIILTGQK	690	1.143	0.971551	3.11703e+06	1.64339e+06	5.6327e+06	3.45655e+06	1.2238e+06	4.38415e+06
Zc3h7a	NP_666043.2	zinc finger CCCH domain-containing protein 7A	72	1	173	LGFkIR	173	1.036	0.986601	61173.6	0	40044.9	39692.1	34621.6	0
Tma7	NP_899073.1	translation machinery-associated protein 7	20	1	50	AAGkGPLATGGIKK	50	1.035	0.983686	0	0	78341.8	88032.2	52460.5	0
Ibtk	NP_001074751.1	inhibitor of Bruton tyrosine kinase	106	1	1145	SNLGkIISHGIK	1145	1.033	0.999357	0	447158	239954	332789	274420	380961
Cap1	NP_001287996.1	adenylyl cyclase-associated protein 1	40	2	286; 297	SGPkPFSAPKPQTSPSPKPATK	297	1.381	0.838861	36796.2	0	41302.4	51826.7	27207.2	0
Rbm33	NP_082510.1	RNA-binding protein 33	47	1	1044	ANSGGGGDGPHVSSkVR	1044	1.032	0.974948				16565.6	0	0
Dgkz	XP_006498601.1	diacylglycerol kinase zeta isoform X2	55	1	899	LQREPDGAGAkSPMCHQLSSK	899	1.022	0.985313				84803.8	56643.1	55903.7
Keap1	NP_001103777.1	kelch-like ECH-associated protein 1	17	1	287	FLQTQLQkCEILQADAR	287	1.021	0.988208				37056.3	0
Ube2m	NP_663553.1	NEDD8-conjugating enzyme Ubc12 isoform 1	18	1	3	MIkLFSLK	3	1	0.990859	0	0	40594.1	0	70671.4	0
Csrp1	NP_031817.1	cysteine and glycine-rich protein 1	23	1	69	YGPkGYGYGQGAGTLSTDKGESLGIK	69	1	0.988208				26363.4	0	0
Rps3a1	NP_058655.3	40S ribosomal protein S3a	38	1	249	AAGDETGAkVER	249	0.998	0.988208	1.14243e+06	495602	1.12493e+06	1.12596e+06	651447	1.27897e+06
Snx1	NP_062701.2	sorting nexin-1	42	1	285	AVGTQALSGAGLLkMFNK	285	1.448	0.744494	1.14193e+06	1.03232e+06	0	3.6691e+06	1.02038e+06	1.88487e+06
Ube2j1	NP_062532.2	ubiquitin-conjugating enzyme E2 J1	16	1	8	YNLkSPAVK	8	1.134	0.94932	59949.8	90979.2	212771	117804	80877.7	0
Nup214	XP_006498008.1	nuclear pore complex protein Nup214 isoform X1	89	2	1079; 1155	SNPSPPSAAMGSAVQHSAAkTPHAVLTPVANSQAK	1155	1	0.988429	0	0	128186	96814.6	0	0
Ubap2l	XP_006502226.1	ubiquitin-associated protein 2-like isoform X4	38	2	260; 895	DGSLASNPYSGDLTkFGR	895	1.362	0.910291	100470	24418.7	64928	73316.9	35993.1	43276.4
Rps21	XP_006500765.1	40S ribosomal protein S21 isoform X1	5	1	51	FNGQFkTYGICGAIR	51	0.975	0.988429	45755.3	36195	14727.2	48611	27504.6	17087.1
Nob1	NP_080553.1	RNA-binding protein NOB1	25	1	306	NPkVLNPR	306	0.972	0.998272	0	0	33208.3	26202.6	0	21056.8
Lsm12	NP_766535.1	protein LSM12 homolog	17	1	177	DVESQkILQR	177	0.971	0.999357	106219	55023.7	95454.3	63149.8	41977.7	64782.2
Ranbp2	NP_035370.2	E3 SUMO-protein ligase RanBP2	257	4	996; 1721; 2002; 2018	SAESkVIEFGK	996	2.849	0.152436	213993	74436.4	67936.5	217012	105303	12842.5
Ddx3x	NP_034158.1	ATP-dependent RNA helicase DDX3X	32	5	50; 64; 66; 81; X	EATkGFYDKDSSGWSSSK	50	1.028	0.98062	383101	0	242556	271552	168304	270904
Rangap1	XP_006520709.1	ran GTPase-activating protein 1 isoform X1	39	1	63	LAETLAkTQVAGGQLSFK	63	0.945	0.988208	297004	409183	347104	237588	160281	321963
Arpc2	NP_083987.1	actin-related protein 2/3 complex subunit 2	25	1	295	TITGkTFSSR	295	0.941	0.996762	0	158464	216359	191807	113133	141785
Sept9	NP_001106958.1	septin-9 isoform a	42	5	62; 69; 99; 142; 157	ATVASSSQkFQDLGVK	62	1.822	0.666942	31020.5	133324	192484	83150.6	45903.5	0
LOC102641436	XP_006542900.1	eukaryotic translation initiation factor 5	49	1	411	TASVPkVETVK	411	0.928	0.966185	2.84109e+06	4.15313e+06	5.82988e+06	2.7602e+06	180852	5.46272e+06
Stat3	NP_998824.1	signal transducer and activator of transcription 3 isoform 1	47	1	X	YCRPESQEHPEADPGSAAPYLKTK	X	0.922	0.961314	946629	688287	1.75997e+06	599044	1.10581e+06	858829
Slk	NP_033315.2	STE20-like serine/threonine-protein kinase isoform 1	111	2	535; 1221	DGTAQkVITSDR	535	1.084	0.981503				55721.4	0	0
Epb4.1	XP_006538967.1	protein 4.1 isoform X11	83	2	979; 1023	TVkGGISETR	979	1.138	0.937682	208567	58099.2	113997	298953	225917	61739.6
Hdlbp	NP_598569.1	vigilin	110	2	1066; X	AACLESAQEPAGAWSNKIRPIK	X	1.127	0.958792	27168.9	0	106440	70585.4	63348.4	0
Pdap1	NP_001028485.1	28 kDa heat- and acid-stable phosphoprotein	27	3	95; 126; X	kVTQLDLDGPK	95	0.929	0.992397	317702	229382	495777	388347	265315	317229
Muc13	XP_011244137.1	mucin-13 isoform X1	23	1	549	QTGFSNLGADNSIFPkVR	549	0.906	0.961372	680570	421615	475364	1.04061e+06	492238	675395
Pfkl	NP_032852.2	ATP-dependent 6-phosphofructokinase, liver type	36	1	392	LLAHQkVSK	392	0.903	0.957653	525234	76829	615041	759049	271273	0
Rab44	XP_006524654.1	ras-related protein Rab-44 isoform X2	37	3	221; 415; 536	KQTQTPDLGDkSLWSGPDPAK	536	1.677	0.836771	1.56953e+06	1.52318e+06	4.121e+06	1.94176e+06	1.31626e+06	1.7243e+06
Vps13c	NP_796158.2	vacuolar protein sorting-associated protein 13C	285	1	3548	EGAAGFFkGIGK	3548	0.901	0.989862	41426.9	0	0
Tln1	XP_006537833.1	talin-1 isoform X2	163	5	149; 428; 441; 2548; X	VGkVEHGSVALPAIMR	441	1.019	0.988208	494872	635523	802620	1.42698e+06	878212	1.10884e+06
Fkbp3	NP_038930.1	peptidyl-prolyl cis-trans isomerase FKBP3	35	1	86	VSEQVkNVK	86	0.891	0.988262	58764.8	0	59290.2	60840.8	41111.7	41034.8
Tmsb4x	XP_006528822.1	thymosin beta-4 isoform X1	9	2	26; X	KTETQEKNPLPSKETIEQEK	X	0.906	0.957108	824030	593642	1.08393e+06	1.03044e+06	626659	264216
Rasal3	XP_006524475.1	RAS protein activator like-3 isoform X1	43	1	996	LGAGISkLDSK	996	0.878	0.985601	30515.3	25633.7	0
Cstf2t	NP_112539.2	cleavage stimulation factor subunit 2 tau variant	16	1	194	kIHVTPLIPGK	194	0.872	0.983686	0	74428.9	66742.4	59236	63176	83484.2
Arfgap1	XP_006500657.1	ADP-ribosylation factor GTPase-activating protein 1 isoform X2	30	3	231; 288; 295	EGATkFGSQASQK	231	1.083	0.971551	240881	346413	201546	98985.8	74684.1	213222
Ufl1	XP_006538266.1	E3 UFM1-protein ligase 1 isoform X1	67	1	43	LISQkQLEVVHTLDGK	43	0.859	0.986601	0	34591.4	0	0	29812.4	0
Crtc1	XP_011240613.1	CREB-regulated transcription coactivator 1 isoform X5	14	2	13; 47	KFSEkIALHNQK	13	1.148	0.939711	0	50057.1	40397	37372	56541.7	14260.4
Vwa5a	NP_766355.3	von Willebrand factor A domain-containing protein 5A	56	1	630	FYSSFSGGFkGPQPR	630	0.853	0.971777	57726.7	54189.8	57335.8	64578.4	47035.5	37404.1
Tbcb	NP_079824.2	tubulin-folding cofactor B	15	3	103; 106; 129	LGEYEDVSkVEK	103	0.924	0.99996	36193.1	237217	0	182793	77919.2	112464
Zw10	NP_036169.1	centromere/kinetochore protein zw10 homolog	54	1	444	EALPDLPSPDADHkLQVQTVCK	444	0.845	0.961314	175366	0	94682.7	190558	137537	90823
Stxbp2	XP_006508805.1	syntaxin-binding protein 2 isoform X1	43	1	546	NkAGVEAR	546	0.833	0.955299	290948	0	199712	455713	178318	92332
LOC102637099	XP_006506900.1	uncharacterized protein FLJ45252 homolog	17	4	150; 286; 308; 315	IVSQSNkQLLAGSVSVTSLSSR	315	1.18	0.957108	215744	161631	19417.2	82655.1	105492	157175
Tfe3	NP_766060.2	transcription factor E3 isoform a	19	1	177	EVLkVQTHLENPTR	177	0.819	0.957653	57339.9	0	135305	0	0	101823
Lcp1	XP_006518764.1	plastin-2 isoform X1	47	2	88; X	STEVAKTFRK	X	0.959	0.978485	1.18029e+06	1.07121e+06	1.53568e+06	2.49783e+06	1.63575e+06	2.37165e+06
Rpl24	NP_077180.1	60S ribosomal protein L24	27	2	131; 147	TAMAAAkAPTK	131	0.945	0.999066	95873.9	131112	207154	271827	164563	79392.9
Pcx	NP_001156418.1	pyruvate carboxylase, mitochondrial isoform 1	58	1	1145	GQPLCVLSAMkMETVVTSPMEGTIR	1145	3.388	0.01703	9.40239e+08	1.39136e+09	4.32041e+08	1.32717e+09	1.23094e+09	1.10842e+09
Eif4b	NP_663600.2	eukaryotic translation initiation factor 4B	37	3	365; 511; 586	KPEENPASkFSSASK	586	0.859	0.976528	147913	0	216230	183155	86345.5	0
Tubb5	NP_035785.1	tubulin beta-5 chain	15	1	58	ISVYYNEATGGkYVPR	58	0.798	0.959898	0	0	24183.5	39694.5	27035.4	0
Flna	XP_006527974.1	filamin-A isoform X2	160	1	916	GKLDVQFSGLAkGDAVR	916	1.421	0.815221				25092.8	70611.8	54363.6
Sgsm3	XP_006520307.1	small G protein signaling modulator 3 isoform X2	36	1	626	LVLCkTYR	626	0.789	0.937682	54120.3	97067.4	0
Vamp1	NP_033522.1	vesicle-associated membrane protein 1 isoform a	7	1	54	VNVDkVLER	54	0.782	0.935305	48683.1	0	55296.5	81255.5	60750.1	86295
Copg2	NP_059506.1	coatomer subunit gamma-2	52	1	602	SEITLVTPKPEkLAPSR	602	0.778	0.854297	3.4301e+06	2.24249e+06	2.17576e+06	3.48436e+06	2.11183e+06	5.17259e+06
Ranbp1	NP_035369.2	ran-specific GTPase-activating protein	24	1	182	VAEkLEALSVR	182	0.776	0.958433	46110.2	0	46708.6	61800.8	43509.9	37114.3
Myh9	NP_071855.2	myosin-9	205	5	14; 30; 731; 1918; 1937	EVSSLkNK	1918	1.492	0.804554	109169	1.3065e+06	2.39948e+06	2.42903e+06	1.28852e+06	712377
Nudt5	XP_006497573.1	ADP-sugar pyrophosphatase isoform X2	19	1	87	TTYMDPTGkTR	87	0.775	0.969759				28580.2	0	18684.4
Snd1	NP_062750.2	staphylococcal nuclease domain-containing protein 1	57	1	497	kEVPIHR	497	0.775	0.929875	81197.3	0	134477
Ppia	NP_032933.1	peptidyl-prolyl cis-trans isomerase A	13	1	49	GFGYkGSSFHR	49	0.766	0.929875				42698.8	34670.5	42229.2
D15Ertd621e	NP_666071.2	protein FAM91A1	43	1	328	STLDPQkMLLSWDGGESR	328	0.758	0.958433	16628.7	0	0
Zfp609	NP_766124.2	zinc finger protein 609	129	1	567	SATPkVR	567	0.75	0.988429				22656.3	0	0
Gm3837	XP_006543663.1	programmed cell death protein 5	12	1	20	LAELQAkHGDPGDAAQQEAK	20	0.748	0.937682	38367.2	0	82553.8		29030.3	34017.8
Atg2b	XP_006516423.1	autophagy-related protein 2 homolog B isoform X1	101	2	261; 1993	EGVAkAYSVVK	1993	1.05	0.98062	28153	0	53867.7	185727	102909	27587.4
Clasp1	XP_011246393.1	CLIP-associating protein 1 isoform X1	91	1	1344	MALDNkTSLLNTQPPR	1344	0.742	0.981503	22710.8	0	0
Cast	NP_001288082.1	calpastatin isoform 1	100	1	504	LASLkGVVPEDAVETLAGSLGTR	504	0.739	0.920226	30079.3		0	53125.5	61039.3	0
Rpl29	NP_033108.1	60S ribosomal protein L29	32	3	145; 151; 158	AQASAPAQAPkGAQAPK	145	1.091	0.957653	971823	678888	1.1567e+06	1.47744e+06	840827	1.21378e+06
Ptk2b	NP_766086.2	protein-tyrosine kinase 2-beta isoform 3	71	1	734	YRPPPQTNLLAPkLQFQEEDFIRPSSR	734	0.712	0.908822	0	47949.6	0	48672.5	32378	0
Cenph	NP_068686.1	centromere protein H	30	1	132	LQkLIMK	132	0.71	0.881817	81696.8	0	0	94012	0	92055.7
Marc2	NP_598445.1	mitochondrial amidoxime reducing component 2 precursor	21	1	296	EPLETLkSYR	296	0.704	0.930928				21299.7	0	18375.6
Uhrf1bp1l	NP_083442.2	UHRF1-binding protein 1-like	91	1	1435	LAQAkMELAEAHSAR	1435	0.696	0.847316	51276.9	55954.9	100734	97584.3	59497.6	85321.8
Lrba	XP_006502411.1	lipopolysaccharide-responsive and beige-like anchor protein isoform X1	132	1	1681	NVNVkDILR	1681	0.695	0.825094	203974	169245	0	200781	180399	119789
Atg3	NP_080678.1	ubiquitin-like-conjugating enzyme ATG3	23	2	177; X	kIVEACK	177	0.969	0.994492	76910.3	0	0	105110	0	0
Gapdh	NP_001276655.1	glyceraldehyde-3-phosphate dehydrogenase isoform 1	28	3	218; 239; 275	TVDGPSGkLWR	218	1.059	0.976483	31876.9	0	83680.3	39277.7	27641.5	19185.3
Csde1	XP_006501460.1	cold shock domain-containing protein E1 isoform X2	63	3	323; 804; X	VPSkNQNDPLPGR	323	1.022	0.994492	984990	791954	1.16217e+06	952677	765192	160752
C330007P06Rik	XP_006541473.1	UPF0428 protein CXorf56 homolog isoform X1	22	1	128	FGQGFGkTNIYTQK	128	0.689	0.884787				90268.6	56038.5	33889.1
Eef2	NP_031933.1	elongation factor 2	64	1	239	FAAkGEGQLSAAER	239	0.683	0.713725	1.3601e+06	1.19955e+06	3.16081e+06	2.14926e+06	1.26307e+06	1.72154e+06
Dbnl	NP_001139780.1	drebrin-like protein isoform 1	19	4	23; 164; 176; 288	VGkDNFWAK	176	1.471	0.808514	369898	0	640559	486743	384760	472733
Ppp1r37	NP_954600.1	protein phosphatase 1 regulatory subunit 37	32	1	589	GHkVFVVTR	589	0.679	0.757005	96443	192109	223489	185285	199532	209088
Rps20	NP_080423.1	40S ribosomal protein S20	13	1	8	DTGkTPVEPEVAIHR	8	0.675	0.749918	84286.8	0	183669	162998	109013	163591
Sqstm1	NP_035148.1	sequestosome-1 isoform 1	21	1	437	NYDIGAALDTIQYSkHPPPL	437	0.672	0.723842	672454	528641	55534.7	852309	563095	262290
Akap13	XP_006541319.1	A-kinase anchor protein 13 isoform X7	182	1	975	AQQHTPSACLkTETK	975	0.67	0.878365	42708.2	0	32359.5	84167.6	24205.3	31706.4
Nap1l4	NP_001272418.1	nucleosome assembly protein 1-like 4 isoform a	34	1	140	NkVVIAEK	140	0.669	0.86403				78518.2	51473.2	0
Rcsd1	XP_006496844.1	capZ-interacting protein isoform X2	25	2	72; X	RKPPCSLPLFPPkVELGQNGEEK	72	0.782	0.937682	411995	854537	415043	1.00615e+06	652893	471359
Vim	NP_035831.2	vimentin	22	2	439; 445	TLLIkTVETR	445	0.826	0.899368	773927	568934	982511	726841	1.15227e+06	990703
Prmt7	NP_663379.1	protein arginine N-methyltransferase 7	27	1	2	MkVFCGR	2	0.786	0.939566	293948	0	611181	841605	516624	831619
Gbp7	NP_663520.2	guanylate binding protein 7	53	1	634	ILSSQMNQTQNSDkVR	634	0.659	0.772755	441071	125134	322963	410951	250850	290690
Capg	NP_031625.2	macrophage-capping protein	22	1	127	EGGVESAFHkTTSGATPAAIRK	127	0.663	0.838262	47855.3	414234	602504	540892	447339	695941
Cdv3	XP_006511819.1	protein CDV3 isoform X1	21	2	105; 256	DREEVSkNQALK	256	1.236	0.929762		0	47693.9	0	25236.8	21061.4
Efhd2	NP_080270.2	EF-hand domain-containing protein D2	22	2	191; 197	GAkNFFEAK	191	0.667	0.850173	150660	126902	21963.5	33823.2	85715.6	236790
Psmb10	XP_006530832.1	proteasome subunit beta type-10 isoform X1	7	1	101	MAASkMELHALSTGREPR	101	0.641	0.850173				38645.6	29517.8	35012.1
Eif4a1	NP_659207.1	eukaryotic initiation factor 4A-I isoform 1	20	1	146	AEVQkLQMEAPHIIVGTPGR	146	0.63	0.831861				48856.6	46526.2	0
Nsf	NP_032766.2	vesicle-fusing ATPase	58	1	161	DIEAMDPSILkGEPASGKR	161	0.63	0.948327				17509.7	0	0
Clint1	XP_006532901.1	clathrin interactor 1 isoform X1	41	3	6; 283; X	MLNMWkVR	6	1.43	0.79854	801867	162383	966671	885491	741241	1.20032e+06
Elp4	NP_076365.2	elongator complex protein 4	30	2	157; 167	YQLQPkMEVGPVSSSR	167	1.229	0.918848	0	32117.5	72267.9	82390.5	44882	0
Rps2	NP_032529.2	40S ribosomal protein S2	24	1	275	SPYQEFTDHLVkTHTR	275	0.618	0.788978				0	50432.1	70051.9
Pfkp	NP_001278000.1	ATP-dependent 6-phosphofructokinase, platelet type isoform 2	47	1	687	NFGTkISAK	687	0.615	0.745352	37846.7		0	80318.1	0	74975.2
Ube3a	NP_035798.2	ubiquitin-protein ligase E3A isoform 2	65	1	28	AAAkHLIER	28	0.615	0.814937				55466.9	30678.7	0
Exoc4	NP_033174.2	exocyst complex component 4	72	1	101	ENLLSCkMLLHCK	101	0.614	0.716206	64741.4	78703.2	0	87028.5	94968.5	46822.4
Mapre2	NP_694698.3	microtubule-associated protein RP/EB family member 2 isoform 1	23	1	237	SDkDLETQVIQLNEQVHSLK	237	0.613	0.596441	181472	0	0	273940	271508	182720
Serbp1	NP_080090.2	plasminogen activator inhibitor 1 RNA-binding protein isoform 1	35	3	68; 122; 302	AkVEFNIR	302	0.878	0.988429	511017	400802	966946	1.64184e+06	1.1601e+06	1.13939e+06
Fyb	XP_011243630.1	FYN-binding protein isoform X1	100	1	297	KTDLAkNIFLNK	297	0.605	0.788019	0	66927.9	53719.8	55495	0	54711.5
Unc45a	XP_011249076.1	protein unc-45 homolog A isoform X1	62	1	142	NIGGQIQEkVR	142	0.601	0.74865				0	0	44645
Fkbp8	XP_006509619.1	peptidyl-prolyl cis-trans isomerase FKBP8 isoform X1	23	1	102	TLVPGPkGSSRPLK	102	0.6	0.681662	39972.4	51411.8	82624	87025.9	70224.4	70110.9
Psmc2	NP_035318.1	26S protease regulatory subunit 7	36	1	76	ALDEGDIALLkTYGQSTYSR	76	0.597	0.849389				36850.7	20186.9	0
Ankrd28	XP_006518432.1	serine/threonine-protein phosphatase 6 regulatory ankyrin repeat subunit A isoform X1	48	1	1038	YTNTSkTVSFEALPIMR	1038	0.592	0.790337	37136.3	0	0	81839.9	48372.8	43240.7
Dnajb1	NP_061278.1	dnaJ homolog subfamily B member 1 isoform 1	27	1	195	LNPDGkSIR	195	0.587	0.781025				0	0	33376.2
Parg	NP_036090.2	poly(ADP-ribose) glycohydrolase	66	1	354	YLTkGSEVR	354	0.564	0.627757	0	0	74438.9	92013.6	56295.3	82415.6
Dnajc13	XP_006511771.1	dnaJ homolog subfamily C member 13 isoform X1	140	1	988	ESEKEWYFGNADkER	988	0.562	0.461022	244615	104515	328001	301709	234408	359530
Casp3	NP_033940.1	caspase-3	23	2	19; 25	SINNFEVkTIHGSK	19	0.652	0.745416	97761.3	174673	219545	250227	180987	242768
Sptan1	XP_006497872.1	spectrin alpha chain, non-erythrocytic 1 isoform X1	201	1	2490	EQADYCVSHMKPYVDGkGR	2490	0.559	0.740054				61824.1	47857.5	102038
AU022252	NP_001012400.1	uncharacterized protein C1orf50 homolog	10	1	77	ANATNkLTVIAEQIQHLQEQAR	77	0.558	0.958792				0	0	7530.41
Msn	NP_034963.2	moesin	64	1	306	RKPDTIEVQQMkAQAR	306	0.551	0.723842	0	0	34125.3	0	0	46707.7
Ezr	NP_033536.2	ezrin	55	3	306; 344; X	LQDYEQKTK	X	0.814	0.960942	0	63548.1	149460	126726	77255.8	281561
Rdx	NP_033067.2	radixin isoform a	64	1	306	RKPDTIEVQQMkAQAR	306	0.551	0.723842	0	0	34125.3	0	0	46707.7
Wdr60	XP_006515843.1	WD repeat-containing protein 60 isoform X1	85	1	413	VGELSLkMFQK	413	0.546	0.823385				31116.6	0	0
Rpl7a	NP_038749.1	60S ribosomal protein L7a	39	1	125	AAGkGDVPTKRPPVLR	125	0.543	0.68574				48769.1	38395.9	33840.4
Eprs	XP_006497180.1	bifunctional glutamate/proline--tRNA ligase isoform X1	145	1	795	QLLTLkAEYKEK	795	0.54	0.53984	0	87612.4	51701.1	85355.5	73904.1	107694
Ywhab	XP_006499972.1	14-3-3 protein beta/alpha isoform X1	20	1	70	VISSIEQkTERNEK	70	0.622	0.788024	30919.3	41946.6	95189.2	182609	90296	150093
Tgtp1	NP_035709.3	T-cell specific GTPase	35	2	189; X	SFNkEEVLK	189	0.557	0.643457	0	46608	51103.4	87718.1	61976.9	402786
Naca	NP_001106670.1	nascent polypeptide-associated complex subunit alpha isoform a	183	1	X	IEDLSQQAQLAAAEKFK	X	0.523	0.826677				39297	33741.3	0
Scin	NP_001139668.1	adseverin isoform 1	53	2	358; 364	VYITEkVAQIK	364	0.646	0.671764	78674.8	0	149011	279769	561658	291901
Ubap2	XP_006538286.1	ubiquitin-associated protein 2 isoform X2	45	2	254; 433	SSYGLkGAWK	254	0.513	0.658838				17555	0	25077.3
Ecd	NP_081751.1	protein ecdysoneless homolog	32	1	541	GALGSLkSYMAR	541	0.512	0.364085	41214.2	39485.4	0	103201	128975	37576.4
Haus6	NP_775576.2	HAUS augmin-like complex subunit 6	71	1	490	TPIEkTLTYK	490	0.507	0.596441	0	0	30508.1
Herc4	NP_084390.1	probable E3 ubiquitin-protein ligase HERC4 isoform 1	63	1	243	SQkIVYICCGEDHTAALTK	243	0.501	0.584842	0	0	59584.6	66899.7	53690.1	73350.1
Rpl7	NP_035421.2	60S ribosomal protein L7	42	1	27	KVPAGPkTLK	27	0.492	0.56264				60533.6	0	0
Ncapd2	XP_006506594.1	condensin complex subunit 1 isoform X1	78	1	1307	ALSAkKPSAVSR	1307	0.483	0.929875				15414.8	0	0
Stk17b	NP_598571.2	serine/threonine-protein kinase 17B	17	1	352	EDKENIPEDGSLVSkR	352	0.481	0.743165				29161.7	0	0
Kif15	NP_034750.1	kinesin-like protein KIF15	128	2	657; 1352	LHAETLkIITTPTK	657	0.527	0.526261	30475.1	180475	57407.9	159653	139381	138026
Ythdc2	NP_001156485.1	probable ATP-dependent RNA helicase YTHDC2	86	1	1235	VLMkSPSPALHPPQK	1235	0.464	0.495786	0	0	60828.7
Tpr	NP_598541.3	nucleoprotein TPR	176	1	464	IVkPGMK	464	0.463	0.182182	0	0	1.75608e+06	2.18751e+06	1.33802e+06	1.40251e+06
Lpxn	NP_598913.1	leupaxin	27	1	260	kDFLAMFSPK	260	0.454	0.917652				16320.4	0	0
Wwox	NP_062519.2	WW domain-containing oxidoreductase	18	1	28	TTkDGWVYYANHTEEK	28	0.896	0.958433	238924	213155	685386	395528	276651	417591
Ktn1	XP_006518690.1	kinectin isoform X1	163	1	1272	AQQSLNSIHSkISLK	1272	0.453	0.308954				77330.2	68367.3	79831.4
Sod1	NP_035564.1	superoxide dismutase [Cu-Zn]	9	1	92	HVGDLGNVTAGkDGVANVSIEDR	92	0.448	0.405693	50529.5	0	48113.5
Dlg1	XP_006521824.1	disks large homolog 1 isoform X2	61	1	556	FEAkIHDLR	556	0.448	0.282588				0	0	118489
Zmat2	NP_079870.1	zinc finger matrin-type protein 2	34	1	64	LGkTIVITK	64	0.448	0.338719				118719	96559.7	149454
Pgam1	NP_075907.2	phosphoglycerate mutase 1	18	2	113; X	KAMEAVAAQGKVKK	X	0.885	0.983686	97904.5	0	0	48153.3	0	38193.1
Erc1	XP_006505434.1	ELKS/Rab6-interacting/CAST family member 1 isoform X1	110	1	187	LSSSMNSIkTFWSPELKK	187	0.446	0.444581	69253.3	0	32457.6	0	65144.7	0
Pak2	XP_006522135.1	serine/threonine-protein kinase PAK 2 isoform X1	49	1	52	NkIISIFSGTEK	52	0.441	0.396592	0	43397.8	22148.8	0	35296.1	30938.1
Ddx5	XP_006532198.1	probable ATP-dependent RNA helicase DDX5 isoform X1	34	1	470	EANQAINPkLLQLVEDR	470	0.414	0.815221	13970.7	0	0	31806.5	0	0
Cacybp	NP_033916.1	calcyclin-binding protein	32	1	213	TINkAWVESR	213	0.414	0.363961	0	0	25594.4	0	0	32842.8
Tpd52	XP_011246443.1	tumor protein D52 isoform X1	19	1	216	SFEEKVENLkSK	216	0.412	0.223192	0	0	72121.4	0	76215.2	130817
Snw1	NP_079783.2	SNW domain-containing protein 1	53	1	193	YTPSQQGVAFNSGAkQR	193	0.385	0.61377				26330.2	0	0
Lsg1	NP_835170.1	large subunit GTPase 1 homolog	48	1	580	QIENVVDkTFFHQENVR	580	0.375	0.187761				78829.2	104361	53495
Nono	NP_001239447.1	non-POU domain-containing octamer-binding protein	27	1	373	RQQEGFkGTFPDAR	373	0.371	0.499011				26778.7	19956.7	27353.6
Phkg2	XP_006508230.1	phosphorylase b kinase gamma catalytic chain, liver/testis isoform isoform X1	16	1	27	YDPkDIIGR	27	0.366	0.815221				17371.4	0	0
Eif4ebp1	NP_031944.3	eukaryotic translation initiation factor 4E-binding protein 1	4	1	56	kFLMECR	56	0.363	0.26749	0	0	32560.8
Arhgdib	NP_031512.1	rho GDP-dissociation inhibitor 2 isoform 1	22	2	32; 49	kTLLGDVPVVADPTVPNVTVTR	49	0.39	0.322042				100466	0	75794.4
Cisd1	NP_598768.1	CDGSH iron-sulfur domain-containing protein 1	13	1	68	VVHAFDMEDLGDkAVYCR	68	0.337	0.493793				22856.1	19813.8	0
Npm1	NP_032748.1	nucleophosmin isoform 1	33	2	211; X	SNQNGkDLKPSTPR	211	0.41	0.555734	0	0	118366	890726	331570	0
Actb	NP_031419.1	actin, cytoplasmic 1	19	3	50; 61; 113	VAPEEHPVLLTEAPLNPkANR	113	1.546	0.793685	64889.3	0	164074	260953	94283	97488.4
Eif2s1	NP_080390.1	eukaryotic translation initiation factor 2 subunit 1	21	1	226	AGLNCSTETMPIkINLIAPPR	226	0.31	0.433639	27996.5	0	0	34760.1	0	0
Akap1	NP_001036006.1	A-kinase anchor protein 1, mitochondrial	43	1	387	TGATASPSAEALPPkTYVSCLSSPLSGPTK	387	0.307	0.386817	29308.9	0	0	0	0
BC030499	XP_006533028.1	uncharacterized serine/threonine-protein kinase SgK494 isoform X1	17	1	33	QGDNIQGHWVQGWkSLWCGMGTIR	33	0.306	0.0375441	0	43798.7	0	118839	46412.7	46992.8
Dmkn	NP_001159645.1	dermokine isoform c precursor	18	2	400; 411	SkTRFINWDAINk	400; 411	0.303	0.0612889	0	167365	0
Tiprl	NP_663488.1	TIP41-like protein	18	1	84	CVNNYQGMLkVACAEEWQESR	84	0.287	0.0653449	0	0	28238	83265.9	49969.4	59925.1
Nsfl1c	NP_938085.1	NSFL1 cofactor p47 isoform a	16	4	126; 129; 141; X	GAkEHGAVAVER	129	0.579	0.658351	18163.9	0	59547.8	367717	165874	76188.1
Kif5b	NP_032474.2	kinesin-1 heavy chain	97	1	X	VHEMEKEHLNKVQTANEVK	X	0.282	0.466951				0	0	35710.3
Mccc1	NP_076133.3	methylcrotonoyl-CoA carboxylase subunit alpha, mitochondrial	44	2	677; X	AGDSLMVMIAMKMEHTIKAPK	X	2.715	0.144575	5.31679e+06	8.66078e+07	200564	3.559e+07	2.6118e+07	2.75289e+07
Cdk2	NP_904326.1	cyclin-dependent kinase 2 isoform 1	23	1	6	MENFQkVEK	6	0.27	0.496647				36849.5	0	0
Stat1	NP_001192242.1	signal transducer and activator of transcription 1 isoform 1	54	1	709	TGYIkTELISVSEVHPSR	709	0.265	0.00325593		1.3197e+06	60059.9	1.02011e+06	1.04439e+06	504407
Rhox5	NP_032844.2	homeobox protein Rhox5	6	1	165	VQNWFkIR	165	0.259	0.0439609	0	0	16586.2	49936.8	40121.8	39546.8
Tox4	NP_075923.2	TOX high mobility group box family member 4	27	1	199	QLPAQkTVVVETGKK	199	0.27	0.00374714	259748	230208	302571	1.03081e+06	665280	941885
Xab2	NP_080432.1	pre-mRNA-splicing factor SYF1	43	1	794	AQSkIFFVR	794	0.238	0.020558				45006.2	50001.1	36111.6
Wdr36	NP_001103485.1	WD repeat-containing protein 36 isoform 1	48	1	762	FAVPEPSSDPQQSkVVNLGILAQK	762	0.224	0.0662879				64844	0	22927.9
Zc3h4	XP_006540165.1	zinc finger CCCH domain-containing protein 4 isoform X1	74	1	1056	ILkTVNVNTPGQSEKPSDPR	1056	0.205	0.00192955	0		0	110729	69545.4	121582
Ccs	NP_058588.1	copper chaperone for superoxide dismutase	10	1	241	SAGLFQNPkQICSCDGLTIWEER	241	0.183	0.107917				35786.5	0	0
Pnn	NP_032917.2	pinin	61	1	212	LLEQkVELAQLQEEWNEHNAK	212	0.182	0.00241826				129797	40717.2	0
1110004F10Rik	NP_062746.1	small acidic protein	16	1	172	SNYkMMFVK	172	0.177	0.00440206	31252.2	0	16294.9	96631.4	0	0
Copz1	NP_062791.1	coatomer subunit zeta-1	11	1	172	EQIkWSLLR	172	0.17	0.359758				17847.6	0	10732
Actc1	NP_033738.1	actin, alpha cardiac muscle 1	19	2	52; 63	HQGVMVGMGQkDSYVGDEAQSKR	52	0.325	0.0695751	64889.3	0	129067	260953	94283	97488.4
Pla2g4a	NP_032895.1	cytosolic phospholipase A2 isoform 1	55	1	740	KFFNkEFLSKPTV	740	0.221	0.000522623	1.12278e+06	1.45291e+06	601982	7.7316e+06	4.71265e+06	6.25313e+06
LOC102641332	XP_006544502.1	GTP-binding nuclear protein Ran	18	1	71	FNVWDTAGQEkFGGLR	71	0.158	0.0204675				44320	28753.7	23795.5
1700009N14Rik	NP_001074564.1	uncharacterized protein LOC75471	19	1	71	FNVWDTAGQEkFGGLR	71	0.158	0.0204675				44320	28753.7	23795.5
Pkm	XP_011240976.1	pyruvate kinase PKM isoform X3	38	1	374	VFLAQkMMIGR	374	0.143	9.19028e-05				133356	69992.4	101851
Ccnt1	NP_033963.1	cyclin-T1	47	1	484	IkVHSAGDKHNSIEDSVTK	484	0.143	0.0888116				36143.2	0	0
Esf1	XP_006500074.1	ESF1 homolog isoform X1	127	1	721	HFNYDkIVEHQNLSK	721	0.125	5.72925e-06	0	0	40519.8	299377	146787	199185
Shq1	NP_853621.2	protein SHQ1 homolog	29	1	539	APLIEELGDALkMLR	539	0.114	1.28576e-06	0	92712.8	0	53165	52429.5	0
Snap29	NP_075837.3	synaptosomal-associated protein 29	22	1	203	TYHQkIDSNLDELSVGLGHLK	203	0.106	5.78952e-06				0	59795.5	0
Dctn4	NP_080578.1	dynactin subunit 4	33	1	181	NYMPLAFSDkYSLGTR	181	0.106	0.1639				18660.9	0	0
Kif11	NP_034745.1	kinesin-like protein KIF11	88	1	476	LQLVkEEYVSSALER	476	0.094	0.11391				18139.8	0	0
Cwc15	XP_006510600.1	spliceosome-associated protein CWC15 homolog isoform X1	23	1	40	DLPSHTkIK	40	0.093	5.77269e-08				343107	202778	99575.7
Strip1	NP_705791.2	striatin-interacting protein 1	53	1	443	SkFIGYTLGSDTNTVVGLPRPIHESIK	443	0.093	3.77609e-05	0	77903.7	0	0	66905.5	0
Arhgap25	NP_001032816.1	rho GTPase-activating protein 25 isoform a	47	1	589	NLEKENYDVWAkVVR	589	0.092	0.0538965				0	12845.4	0
Ddx58	NP_766277.3	probable ATP-dependent RNA helicase DDX58	81	1	680	ATGMTLPAQkCVLEAFR	680	0.088	0.0159653	24247.1	0	0	37617.6	0	0
Dennd1c	NP_705779.1	DENN domain-containing protein 1C	28	1	690	LDPRPSQSPCPkLLR	690	0.083	0.00448363				0	0	20037.4
Hnrnpf	NP_001159904.1	heterogeneous nuclear ribonucleoprotein F	16	1	224	RYIGIVkQAGLDR	224	0.121	6.40341e-05				77323	67076.8	104414
Cyb5a	NP_080073.1	cytochrome b5	10	1	33	STWVILHHkVYDLTK	33	0.063	0.0017318				11707.1	0	0
Set	NP_076360.1	protein SET isoform 1	23	2	23; 27	KPRPAAAPkLEDK	23	0.102	0.0074656				107399	55501	0
Pgrmc2	NP_081834.1	membrane-associated progesterone receptor component 2	12	1	129	GSkFYGPAGPYGIFAGR	129	0.027	6.36484e-11				97377.7	32549.9	0
Ckap5	XP_006500406.1	cytoskeleton-associated protein 5 isoform X2	214	1	1531	LDDIFEPVLIPEPkIR	1531	0.01	8.5461e-17				18354.8	0	0
Arcn1	NP_666097.3	coatomer subunit delta	38	1	44	LMNTGkQHTFVETESVR	44	0.01	8.5461e-17	0	0	43895.2	35097.8	20951	37272.8
Srrm2	XP_006525139.1	serine/arginine repetitive matrix protein 2 isoform X1	137	1	X	TKPDSSIYPLVDSKSFLVQSR	X	0.01	8.5461e-17				408106	131838	163828
Snrpa1	NP_067311.4	U2 small nuclear ribonucleoprotein A'	21	1	205	KGGPSAGDVEAIkNAIANASTLAEVER	205	0.01	8.5461e-17				57332.4	0	17557.2
Pdlim1	NP_058557.2	PDZ and LIM domain protein 1	22	1	103	HPYkMNLASEPQEVLHIGSAHNR	103	0.01	8.5461e-17				89501.3	36181.9	0
Numa1	XP_006507236.1	nuclear mitotic apparatus protein 1 isoform X2	149	1	1762	LPPkVESLESLYFTPTPAR	1762	0.01	8.5461e-17				22432.3	0	0
Vasp	NP_033525.2	vasodilator-stimulated phosphoprotein isoform 1	19	1	307	RPWEkNSTTLPR	307	0.01	8.5461e-17	0	0		41122.3	52854	79328.6
Nmt1	XP_006532508.1	glycylpeptide N-tetradecanoyltransferase 1 isoform X1	42	1	94	IQEIQkAIELFSVGQGPAK	94	0.01	8.5461e-17				22999	0	0
Farsb	NP_001265004.1	phenylalanine--tRNA ligase beta subunit	47	1	53	EQGHGkAQGASDVVLYK	53	0.01	8.5461e-17	0	0		33753.4	0	0
Snx2	XP_006526253.2	sorting nexin-2 isoform X1	41	1	287	MVNkAADAVNK	287	0.01	8.5461e-17				26860.6	0	14417.4
Hlcs	XP_006522913.1	biotin--protein ligase isoform X1	33	1	304	LQMDNGLIAQkIVSVHLKDPALK	304	0.01	8.5461e-17				31365.5	34848.4	0
Cct8	NP_033970.3	T-complex protein 1 subunit theta	43	3	254; 260; X	IAVYSCPFDGMITETkGTVLIK	254	0.166	0.000608299	0		0	1.59709e+06	799988	574038
Hnrnpu	NP_058085.2	heterogeneous nuclear ribonucleoprotein U	67	1	181	EAAGkSSGPTSLFAVTVAPPGAR	181	0.01	8.5461e-17				58908.1	35040.4	27389.5
Hspe1	NP_032329.1	10 kDa heat shock protein, mitochondrial	11	1	28	SAAETVTkGGIMLPEKSQGK	28	0.01	8.5461e-17	0	0	26325.6	0	0	34280.6
Rnf113a2	NP_079801.2	ring finger protein 113A2	32	1	227	SDYkHGWQIER	227	0.01	8.5461e-17				0	0	23080.7
Tcp1	NP_038714.2	T-complex protein 1 subunit alpha isoform 1	40	1	541	DDkHGSYENAVHSGALDD	541	0.01	8.5461e-17				49168.1	0	0
Eif3a	NP_034253.3	eukaryotic translation initiation factor 3 subunit A	87	1	901	kGPEADSEWR	901	0.01	8.5461e-17	0	0	36496.2	29240.8	16625.7	29391.9
Ncl	NP_035010.3	nucleolin	90	2	63; 102	kVVVSQTK	63	0.01	8.5461e-17				84492.3	0	45272.8
Bclaf1	NP_001020563.1	bcl-2-associated transcription factor 1 isoform 1	92	1	548	LkMAPVPLDDSNRPASLTK	548	0.01	8.5461e-17				0	0	16051.4
Ddx46	NP_001268984.1	probable ATP-dependent RNA helicase DDX46	105	1	908	INAkLNYVPLEKQEEER	908	0.01	8.5461e-17				178787	35731.3	184015
Nap1l1	XP_006513955.1	nucleosome assembly protein 1-like 1 isoform X3	36	1	376	SCSkLFQR	376	0.01	8.5461e-17	0	0	17721.3
Gnl2	NP_663527.2	nucleolar GTP-binding protein 2	76	1	131	IQPHNAkVHILDTESFESTFGPK	131	0.01	8.5461e-17				0	16752	0
Ciapin1	NP_598902.1	anamorsin	25	1	245	KACkNCTCGLAEELEREQSK	245	0.01	8.5461e-17				55934.6	33032.8	48235.9
Gigyf2	NP_666224.3	PERQ amino acid-rich with GYF domain-containing protein 2 isoform a	69	1	668	AALSSQQQQQLALLLQQFQALkMR	668	0.01	8.5461e-17				301445	106352	0
2310036O22Rik	NP_081036.2	uncharacterized protein C19orf43 homolog	17	1	143	QKTEDEVLTSkGDAWAK	143	0.01	8.5461e-17				69420.9	103858	87612.7
Swap70	NP_033328.3	switch-associated protein 70	67	1	553	LIEPGSkNPHLITNWGPAAFTQAELEEREK	553	0.01	8.5461e-17				108676	51047.2	0
Tpx2	XP_006500277.1	targeting protein for Xklp2 isoform X1	97	2	258; 492	STSQVTkTVDFHFLTDER	258	0.01	8.5461e-17				143308	87051.8	98319.9
Wdr70	NP_001074871.1	WD repeat-containing protein 70	48	1	593	VGTHGGTLSSYIVkNIALDKTDDSNPR	593	0.01	8.5461e-17					35874.8	0
Ado	NP_001005419.2	2-aminoethanethiol dioxygenase	7	1	218	VVEPIRPkEASGSACDLPR	218	0.01	8.5461e-17	0	0	60882.8	29211.3	18232.6	24851.4
Vps36	NP_081614.1	vacuolar protein-sorting-associated protein 36	28	1	144	RWETVPVSQSLQTNkGPQPGR	144	0.01	8.5461e-17	0	0	34253.7	29226	27051.5	42930.3
Haus3	NP_666271.1	HAUS augmin-like complex subunit 3	47	1	564	ILATNkLHQVER	564	0.01	8.5461e-17	0	0	47190.7	0	41305.9	37957.9
Ppp1r10	NP_001157290.1	serine/threonine-protein phosphatase 1 regulatory subunit 10	66	1	X	NSSTVVVSDKYNLKPIPLKR	X	0.01	8.5461e-17				89885.1	0	67692.6
Fryl	XP_006504200.1	protein furry homolog-like isoform X1	149	1	2391	AYGVDVGSPEISFAkIFNNVSK	2391	0.01	8.5461e-17	0	0		72898.2		0
Fam107b	XP_006497581.1	protein FAM107B isoform X1	21	1	X	LQEEQENAPEFVKVK	X	0.01	8.5461e-17				134945	87639.4	94330.5
Pnisr	NP_079945.1	arginine/serine-rich protein PNISR	72	1	730	SGSISVkVIR	730	0.01	8.5461e-17				0	0	49532.2
Map4	XP_006512019.1	microtubule-associated protein 4 isoform X2	91	1	964	AAGSIASAQKPPAGkVQIVSK	964	0.01	8.5461e-17	0	0	27614.1	0	0	27083.8
Chd1	NP_031716.2	chromodomain-helicase-DNA-binding protein 1	155	1	399	IIAHSNQkSAAGLPDYYCK	399	0.01	8.5461e-17				33480.2	24416.9	32978.4
Casc3	NP_619601.2	protein CASC3	32	1	182	kGLFFEHDLR	182	0.01	8.5461e-17				20865.1	0	0
Gstcd	NP_080507.2	glutathione S-transferase C-terminal domain-containing protein	51	1	246	VAFSkLTVQEDAAASNREPSHIR	246	0.01	8.5461e-17				28796.2	0	44838.9
Tsc1	XP_011237444.1	hamartin isoform X2	67	1	682	LSLPSkSVDWTHFGGSPPSDELR	682	0.01	8.5461e-17				30197.9	0	0
Nbr1	XP_006532494.1	next to BRCA1 gene 1 protein isoform X1	52	1	329	kIHLWNSIHGLQSPK	329	0.01	8.5461e-17				0	21204.3	0
C530008M17Rik	XP_006535065.1	uncharacterized protein KIAA1211 isoform X3	90	1	638	QILFPkVNLSPVTPAK	638	0.01	8.5461e-17				30137.8	0	0
Polr2m	NP_848717.1	DNA-directed RNA polymerase II subunit GRINL1A isoform 1	24	1	197	LQkITIADQSEPSEENTSTENFPELQSETPK	197	0.01	8.5461e-17				28757.7	0	0
Mdn1	XP_006537539.1	midasin isoform X1	306	1	22	NEkSSGELNR	22	0.01	8.5461e-17				14660	0	0
Plekha2	XP_006509291.1	pleckstrin homology domain-containing family A member 2 isoform X1	27	1	130	AGTVPLATEVLkNLTAPPTLEK	130	0.01	8.5461e-17				35631.5	0	0
Naa30	XP_006519605.1	N-alpha-acetyltransferase 30 isoform X1	16	1	135	VTATkGAEGHPGERPPHSVPNNAR	135	0.01	8.5461e-17				45892.3	0	0
Rbm10	NP_663602.1	RNA-binding protein 10 isoform 1	50	1	201	WMEANQHSLNILGQkVSMHYSDPKPK	201	0.01	8.5461e-17				0	71920.5	0
Dnajc8	XP_006539198.1	dnaJ homolog subfamily C member 8 isoform X1	35	1	265	TFLRPPkVK	265	0.01	8.5461e-17				0	0	11730
Map2k3	NP_032954.1	dual specificity mitogen-activated protein kinase kinase 3	27	1	32	ISCVSkPPVSNPTPPR	32	0.01	8.5461e-17				24798.6	0	0
Tnrc18	XP_011239278.1	trinucleotide repeat-containing gene 18 protein isoform X1	183	1	2917	CLVVGLEQYEQMLk	2917	0.01	8.5461e-17				23618.1	0	0
Ddx11	XP_006524471.1	probable ATP-dependent RNA helicase DDX11 isoform X1	52	1	38	VLEGGkIGIFESPTGTGK	38	0.01	8.5461e-17				17120.9	0	0
Ankrd52	NP_766378.1	serine/threonine-protein phosphatase 6 regulatory ankyrin repeat subunit C	39	1	1044	NCGIAAAkTVGGCGALPHGASCPYSQER	1044						0
Tpm3	XP_006501898.1	tropomyosin alpha-3 chain isoform X5	23	1	92	GMkVIENR	92						0	39679.6	47539.6
Btf3	NP_663430.2	transcription factor BTF3 isoform 1	16	1	169	RLAEALPkQSVDGK	169							0	0
Tpm4	NP_001001491.1	tropomyosin alpha-4 chain	25	1	92	GMkVIENR	92						0	39679.6	47539.6
Ranbp3	XP_006525007.1	ran-binding protein 3 isoform X3	27	1	192	LkPPTLIHGQAPSAGLPSQKPR	192						0	0
Stam2	NP_062641.1	signal transducing adapter molecule 2	33	1	182	AIELSLQEQkQQYTETK	182			151450	161959	268602	117226	85915	50126.9
Araf	XP_011245731.1	serine/threonine-protein kinase A-Raf isoform X2	34	1	65	VYLPNkQR	65			0	128431	151431	0	73095.2	96095.2
Soat1	NP_033256.2	sterol O-acyltransferase 1	25	1	73	EVGCHFDDFVTNLIEk	73			0	0
Alkbh8	XP_006509942.1	alkylated DNA repair protein alkB homolog 8 isoform X2	51	1	410	ATPPSLTESSkEALELEQK	410			0	38278.6	0
Ankef1	NP_783598.1	ankyrin repeat and EF-hand domain-containing protein 1	70	1	774	NITEKAQALEATLk	774			0	442393	0
